# Supplementary material for: Insights from a single centre implementation of a digitally-enabled atrial fibrillation virtual ward
Source: PLOS Digit Health. 2024 Mar 20;3(3):e0000475. doi: 10.1371/journal.pdig.0000475 (PMC10954132; doi:10.1371/journal.pdig.0000475)
Supplement: S2 Appendix — (CSV) [file pdig.0000475.s002.csv]

Age At Presentation	Gender	Ethnicity	Known AF	Date of ED attendance	Admitted	Length Of Stay (Days)	Heart Rate At Discharge	Died During Admission	ED Attendance Or Hospitalisation Within 1 Month Of Discharge	Reason For Reattendance	Length Of Stay Of Arrhythmia-related Hospitalisation If Admitted	Days To Readmission From Discharge	Death Within 1 Months Of Discharge
55	M	White - British	No	March	No		99		No
49	M	White - British	No	March	Yes	23	105		No				Yes
67	M	White - Any other White background	Yes	March	Yes	0	75		Yes	Head injury		24
62	M	Black or Black British - African	No	March	Yes	5	96		No
68	M	White - British	No	March	No		78		No
70	M	White - British	No	March	No		102		No
71	F	White - British	Yes	March	Yes	1	73		No
75	F	White - British	No	March	Yes	16	107		No
74	M	White - British	Yes	March	No		110		No
79	M	White - British	No	March	No		79		No
63	M	White - Any other White background	Yes	March	Yes	1	78		No
60	M	White - British	No	March	Yes	2	70		No
85	M	White - British	No	March	Yes	5	72		Yes	Lower respiratory tract infection		11
79	F	Asian or Asian British - Indian	Yes	March	Yes	2	97		No
50	M	White - Any other White background	No	March	Yes	4	80		No
57	F	White - Any other White background	Yes	March	No		72		Yes	Abnormal vaginal bleeding		21
83	M	White - British	Yes	March	Yes	0	110		No
73	M	White - British	Yes	March	Yes	6	61		No
85	F	White - British	Yes	March	Yes	2	65		No
64	F	Other Ethnic Groups - Any other ethnic group	Yes	March	Yes	11	87		No
71	F	Other Ethnic Groups - Any other ethnic group	No	March	Yes	1	69		No
46	M	Other Ethnic Groups - Chinese	Yes	March	Yes		54		Yes	Atrial fibrillation with RVR	0	21
70	M	White - British	No	March	Yes	1	44		Yes	Bradycardia	0	20
49	F	White - Any other White background	No	March	No		55		No
61	F	White - British	No	March	Yes	0	101		No
56	M	Black or Black British - African	No	March	No		75		Yes	MSK chest pain		3
78	F	White - British	Yes	March	No		64		No
77	M	Asian or Asian British - Any other Asian background	No	March	Yes	0	70		No
45	M	Other Ethnic Groups - Any other ethnic group	No	March	Yes	0	75		No
38	M	White - Any other White background	No	March	No		77		Yes	Atrial fibrillation with RVR	0	4
80	F	White - British	No	March	Yes	5	79		No				Yes
57	M	Other Ethnic Groups - Any other ethnic group	Yes	March	Yes	8	99		No				Yes
79	M	White - British	No	March	Yes	5	89		No
78	F	White - Any other White background	No	March	Yes	0	105		No
70	F	White - British	Yes	March	Yes	1	77		Yes	Sepsis		2	Yes
67	F	White - Any other White background	No	March	No		89		No
64	F	Black or Black British - African	No	March	No		78		No
67	M	White - British	Yes	March	Yes	15	74		No
72	M	Asian or Asian British - Any other Asian background	No	March	Yes	13	75		No
77	M	White - British	No	March	Yes	2	82		No
52	F	White - British	No	March	No		101		No
70	F	White - British	Yes	March	Yes	6	102	Yes	No
51	M	White - Any other White background	No	March	No		83		No
57	M	White - British	Yes	March	Yes	2	67		No
87	F	White - British	Yes	March	No		89		No
60	F	White - British	No	March	No		77		No
74	F	Asian or Asian British - Any other Asian background	No	March	Yes	4	70		No
80	F	White - Any other White background	Yes	March	No		67		No
63	F	White - Any other White background	No	March	No		96		No
72	F	Asian or Asian British - Indian	No	March	Yes	2	85		No
64	M	White - British	No	March	Yes	4	80		No
74	F	White - British	No	March	Yes	2	68		No
44	M	White - Any other White background	No	March	Yes	10	68		No
81	M	White - British	No	March	No		81		No
61	F	White - British	No	March	Yes	2	94		Yes	Atrial fibrillation with RVR	6	6
74	F	White - British	No	March	Yes	1	73		No
45	M	Not stated	No	March	No		95		No
75	M	White - British	Yes	March	No		87		No
74	M	Other Ethnic Groups - Chinese	No	March	No		86		No
73	M	White - British	Yes	March	Yes	5	80		No
75	M	White - British	No	March	Yes	0	89		No
66	F	White - British	Yes	March	No		116		No
56	M	Black or Black British - African	Yes	March	No		81		Yes	Atrial flutter poorly controlled	0	5
64	F	White - British	No	March	No		115		No
68	M	White - Irish	No	March	Yes	2	79		No
63	M	White - British	No	March	Yes	2	115		No
52	F	White - British	No	March	Yes	11	60		Yes	Chest pain		7
69	M	White - Any other White background	Yes	March	No		85		No
54	M	Other Ethnic Groups - Chinese	No	March	No		73		No
63	M	White - British	No	March	Yes	2	97		No
51	M	White - British	Yes	March	Yes	0	92		No
80	F	White - British	Yes	March	Yes	0	81		Yes	Anemia		28
63	F	White - Any other White background	Yes	March	Yes	1	112		No
72	F	Asian or Asian British - Indian	Yes	March	Yes	0	85		No
83	F	White - British	Yes	March	Yes	13	46		No
55	M	White - British	Yes	March	Yes	5	99		Yes	CCF - Congestive cardiac failure		5
76	M	White - British	No	March	Yes	2	98		No
97	F	White - British	Yes	March	Yes	3	75		No
75	M	Asian or Asian British - Any other Asian background	No	March	No		69		No
78	F	White - British	No	March	Yes	1	62		No
69	M	White - British	No	March	Yes	8	76		No
64	F	Asian or Asian British - Indian	No	March	Yes	4	62		No
75	M	Not stated	No	March	Yes	1	59		No
68	M	White - British	Yes	March	Yes	3	78		No
46	M	Other Ethnic Groups - Chinese	Yes	March	No		126		No
91	M	White - British	Yes	March	Yes	11	45		No
71	F	Not stated	Yes	March	No		82		No
69	F	Not stated	Yes	March	No		73		No
62	M	White - Any other White background	Yes	March	No		89		Yes	Shortness of breath		1
66	F	Black or Black British - Caribbean	No	March	Yes	33	105		No
66	F	Asian or Asian British - Any other Asian background	Yes	March	No		135		No
86	M	White - British	Yes	March	Yes	41	65	Yes	No				Yes
75	F	Asian or Asian British - Any other Asian background	No	March	No		82		No
69	F	White - British	Yes	April	Yes	7	86		No
54	M	White - British	Yes	April	No		94		No
59	M	White - Any other White background	No	April	Yes	4	105		No
54	M	Black or Black British - Any other Black background	No	April	Yes	2	89		No
91	F		No	April	Yes	41	69		No
46	M	White - Any other White background	Yes	April	No		98		No
88	M	White - British	No	April	Yes	3	97		No
82	F	White - Any other White background	Yes	April	Yes	1	71		No
79	F	White - British	No	April	No		66		No
49	M	White - British	Yes	April	No		101		Yes	Hyponatremia		9
70	M	Other Ethnic Groups - Any other ethnic group	No	April	No		75		No
65	F	Asian or Asian British - Indian	No	April	Yes	2	74		No
63	M	Asian or Asian British - Any other Asian background	No	April	Yes	1	57		No
57	F	White - British	No	April	No		88		No
78	F	White - British	No	April	Yes	23	63		No
74	M	White - British	Yes	April	No		91		No
65	F	White - Any other White background	No	April	No		87		No
61	F	White - British	Yes	April	No		102		No
79	M	White - Any other White background	No	April	Yes	1	96		No
59	M	White - British	No	April	No		71		Yes	Atrial fibrillation with RVR	0	1
40	F	White - British	No	April	No		103		Yes	Atrial fibrillation with RVR	0	1
56	M	Other Ethnic Groups - Any other ethnic group	No	April	Yes	4	97		No
76	F	White - Any other White background	No	April	No		83		No
40	F	White - British	No	April	No		62		No
59	M	White - British	No	April	No		91		No
88	F	White - British	No	April	Yes	37	85	Yes	No
86	M	White - British	No	April	Yes	11	98	Yes	No
44	M	White - Any other White background	No	April	Yes	4	52		No
75	F	White - British	No	April	No		117		No
85	M	Not stated	No	April	Yes	3	77		No
77	F	White - British	Yes	April	Yes	0	103		Yes	Feels unwell		26
80	F	White - Any other White background	Yes	April	No		83		No
78	F	White - British	Yes	April	No		46		No
60	F	White - British	No	April	No		72		No
47	M	White - British	No	April	No		91		No
77	M	White - British	Yes	April	Yes	5	71		Yes	Sepsis		10
75	M	White - British	No	April	Yes	1	108		Yes	Atrial fibrillation with RVR	0	10
78	F	White - British	Yes	April	Yes	1	87		Yes	Sepsis		17
75	F	Asian or Asian British - Any other Asian background	No	April	No		50		Yes	Atrial fibrillation with RVR	0	2
72	M	Other Ethnic Groups - Any other ethnic group	No	April	Yes	9	92		No				Yes
75	F	Other Ethnic Groups - Any other ethnic group	No	April	No		117		No
80	M	White - British	Yes	April	Yes	7	99		No
72	F	Asian or Asian British - Any other Asian background	Yes	April	Yes	3	111		No
79	F	Asian or Asian British - Any other Asian background	No	April	Yes	13	73		No
39	M	White - Any other White background	Yes	April	No		117		No
48	F	White - Any other White background	No	April	No		96		No
70	M	White - British	Yes	April	Yes	1	64		No
53	M	Not stated	Yes	April	Yes	1	95		No
87	M	White - British	Yes	April	Yes	5	91		Yes	Atrial fibrillation with RVR + decompensated HF	16	24	Yes
80	M	Other Ethnic Groups - Any other ethnic group	No	April	No		78		No
85	F	Other Ethnic Groups - Any other ethnic group	No	April	Yes	4	58		No
68	M	White - British	Yes	April	Yes	2	92		No				Yes
80	F	White - British	Yes	April	No		122		Yes	Abrasion of throat		25
80	M	White - British	No	April	Yes	28	74	Yes	No
75	F	White - British	No	April	No		99		No
81	M	Not stated	No	April	Yes	22	102	Yes	No
75	F	Asian or Asian British - Any other Asian background	Yes	April	No		47		No
85	F	White - British	Yes	April	Yes	17	70		No
63	F	White - Any other White background	No	April	Yes	3	73		Yes	Atrial fibrillation with RVR / flutter	0	18
66	F	White - Any other White background	No	April	No		79		No
63	M	White - Any other White background	Yes	April	No		58		No
83	F	White - British	Yes	April	Yes	2	106		Yes	Atrial fibrillation with RVR + decompensated HF	3	12
73	F	Other Ethnic Groups - Any other ethnic group	Yes	April	Yes	1	65		No
77	F	White - British	Yes	April	Yes	8	129	Yes	No
70	F	Asian or Asian British - Pakistani	Yes	April	Yes	2	62		No
73	F	White - British	No	April	Yes	3	63		No
83	M	White - British	Yes	April	Yes	2	92		No
63	M	Asian or Asian British - Indian	No	April	Yes	53	97	Yes	No
84	F	Asian or Asian British - Indian	Yes	April	Yes	2	86		No
86	M	White - Irish	Yes	April	Yes	8	70		No
66	F	Asian or Asian British - Indian	No	April	Yes	7	69		No
41	M	White - Any other White background	No	April	No		93		No
75	M	White - British	Yes	April	No		99		No
92	F	White - British	No	April	Yes	5	83		No
81	F	White - British	No	April	No		67		Yes	AF-related symptoms	0	4
44	M	White - British	No	April	Yes	3	62		No
70	M	White - British	Yes	April	Yes	2	62	Yes	No
68	M	Other Ethnic Groups - Any other ethnic group	Yes	April	No		59		No
81	F	Other Ethnic Groups - Any other ethnic group	No	April	Yes	1	94		No
39	F	White - Any other White background	No	April	No		83		No
37	F	White - British	No	April	No		92		Yes	Community acquired pneumonia		13
77	F	Asian or Asian British - Indian	No	April	Yes	0	72		Yes	Atrial fibrillation with RVR with T2 MI	6	16
79	M	White - British	No	April	Yes	10	61		No
91	F	White - British	No	April	Yes	29	82		No
77	M	White - British	Yes	April	Yes	26	59		No
85	F	White - British	No	April	Yes	2	84		Yes	Hypotension		1
77	F	White - British	No	April	No		72		Yes	Atrial fibrillation with RVR (admitted from AEC)	4	1
57	F	Not stated	No	April	Yes	14	89		No
77	M	Asian or Asian British - Any other Asian background	No	April	Yes	1	116		No
86	F	White - British	No	April	Yes	1	77	Yes	No
81	F	White - British	Yes	April	No		56		No
89	F	White - British	Yes	April	Yes	0	70		No
81	F	White - British	No	April	No		78		Yes	AF-related symptoms	0	4
87	M	White - Any other White background	Yes	April	No		88		No
77	F	White - British	Yes	April	Yes	3	63		No
81	F	Asian or Asian British - Any other Asian background	Yes	April	Yes	2	74		No
69	M	White - British	Yes	April	Yes	12	80		No
72	F	White - British	No	April	Yes	1	81		No
77	M	White - British	No	April	Yes	0	64		Yes	Sepsis		1
76	F	White - British	Yes	April	Yes	10	63		No
69	F	Unknown	No	April	Yes	18	98		No
75	F	White - Any other White background	Yes	May	No		74		No
83	F		No	May	Yes	2	104		No
76	F	Asian or Asian British - Indian	Yes	May	Yes	2	73		No
76	M	White - British	No	May	Yes	2	56		No
79	F	Other Ethnic Groups - Any other ethnic group	Yes	May	No		88		No
85	M	White - British	Yes	May	Yes	0	61		No
82	F	White - British	No	May	No		66		No
67	M	White - British	No	May	No		106		No
75	M	White - British	No	May	No		75		No
59	F	White - British	No	May	Yes	2	57		No
64	M	White - British	No	May	No		78		No
77	M	Not stated	No	May	Yes	7	109		Yes	Sepsis		22	Yes
63	F	White - Any other White background	Yes	May	No		65		No
88	F	Asian or Asian British - Indian	Yes	May	Yes	13	70		Yes	Anxiety depression		2
73	F	Other Ethnic Groups - Any other ethnic group	Yes	May	Yes	13	88		Yes	Atrial fibrillation with RVR + UTI	9	14	Yes
81	F	White - British	Yes	May	Yes	2	48		No
77	F	Asian or Asian British - Indian	Yes	May	Yes	5	42		Yes	Chest pain		14
53	M	White - Any other White background	No	May	Yes	2	74		No
99	M	Mixed - Any other mixed background	No	May	Yes	3	105		No
75	M	White - British	Yes	May	Yes	0	80		No
91	F	White - British	Yes	May	Yes	18	90		No
72	F	Mixed - Any other mixed background	Yes	May	Yes	2	57		No
72	M	Other Ethnic Groups - Any other ethnic group	Yes	May	Yes	17	111		Yes	Acute upper GI bleeding		12	Yes
82	F	White - British	No	May	Yes	10	98		No
75	F	White - British	Yes	May	Yes	3	89		No
76	F	White - British	No	May	No		64		No
79	F	Not stated	No	May	No		78		No
60	F	White - Any other White background	No	May	Yes	0	91		Yes	Bowel obstruction		23
64	M	Asian or Asian British - Any other Asian background	No	May	No		103		Yes	Atrial fibrillation with RVR (admitted from AEC)	6	2
84	F	White - Any other White background	No	May	Yes	1	97		No
80	F	White - British	Yes	May	No		53		Yes	Atrial fibrillation with RVR	2	1
71	M	White - British	Yes	May	Yes	3	61		Yes	Atrial fibrillation with RVR (admitted from AEC)		6
73	F	White - British	No	May	No		95		No
80	F	White - British	Yes	May	Yes	1	66		Yes	AF-related symptoms	0	7
78	F	White - British	Yes	May	Yes	3	71		No
64	M	Asian or Asian British - Any other Asian background	Yes	May	Yes	5	95		No
90	F	White - British	No	May	Yes	9	90		Yes	Pneumonia		9	Yes
59	M	Asian or Asian British - Any other Asian background	No	May	Yes	4	85		No
78	F	White - British	No	May	Yes	13	78		Yes	Postural hypotension		2
55	M	Not stated	No	May	No		94		No
89	F	Other Ethnic Groups - Any other ethnic group	Yes	May	Yes	6	78		No				Yes
67	M	White - British	No	May	Yes	3	95		Yes	Urinary retention		17
56	M	White - British	Yes	May	Yes	3	107		Yes	UTI - Urinary tract infection		8
81	M	Not stated	No	May	Yes	8	126	Yes	No
77	M	White - British	Yes	May	No		101		Yes	Abdominal pain		5
58	M	Mixed - Any other mixed background	No	May	Yes	1	59		No
78	F	White - British	Yes	May	No		114		No
84	M	White - British	No	May	No		97		No
92	M	White - British	Yes	May	Yes	17	79		No
88	M	White - British	No	May	Yes	36	108		No
75	F	White - Any other White background	Yes	May	Yes	44	83		No
92	F	Other Ethnic Groups - Any other ethnic group	Yes	May	Yes	0	67		Yes	HTN - Hypertension		17
69	M	White - British	No	May	No		115		Yes	Injury of lower leg		5
88	M	White - British	No	May	Yes	1	77		Yes	Acute COVID-19 infection		12
87	M	White - British	Yes	May	Yes	14	99	Yes	No
71	M	White - British	Yes	May	Yes	6	111		Yes	Acute exacerbation of COPD		21
70	M	White - British	Yes	May	Yes	0	86		No				Yes
79	F	White - British	Yes	May	Yes	6	74		No
37	M	White - Any other White background	No	May	No		92		No
78	F	White - Any other White background	No	May	Yes	13	68		No
89	M	White - British	Yes	May	Yes	5	67		No
83	M	White - British	No	May	Yes	6	72		No
71	M	White - British	Yes	May	Yes	1	89		Yes	Atrial flutter with poorly controlled rate	4	6
55	M	White - British	Yes	May	No		98		No
57	M	Asian or Asian British - Indian	No	May	No		111		Yes
89	F	White - British	No	May	Yes	19	89		No
57	M	White - British	Yes	May	Yes	0	86		Yes	Atrial fibrillation with RVR	0	1
67	M	Asian or Asian British - Any other Asian background	No	May	Yes	12	94	Yes	No
58	F	Black or Black British - Any other Black background	Yes	May	Yes	2	57		No
37	F	White - British	No	May	No		51		No
62	M	White - British	Yes	May	Yes	1	84		No
57	M		No	May	No		102		No	AF-related symptoms	0	5
57	M	White - British	No	May	Yes	0	58		Yes	Costal chondritis		5
83	F	Not stated	No	May	Yes	46	78		No
57	M	White - British	Yes	May	No		96		No
87	M	White - British	No	May	Yes	22	135	Yes	No
74	M	White - Any other White background	No	June	Yes	14	56		No
58	M	White - Any other White background	No	June	Yes	7	84		No
64	F	White - Any other White background	No	June	Yes	0	110		No
74	M		No	June	No		65		No
72	M	White - Any other White background	Yes	June	Yes	2	82		Yes	Acute bleeding		13
35	M	Mixed - Any other mixed background	No	June	No		108		No
0	M	White - Any other White background	No	June	Yes	1	172		No
83	F	White - British	Yes	June	Yes	0	84		No
95	F	White - British	No	June	Yes	25	98		No
54	M	Mixed - Any other mixed background	Yes	June	No		95		No
81	F	White - British	Yes	June	Yes	1	77		No
71	M	White - British	Yes	June	Yes	3	47		No
96	F	White - British	No	June	Yes	23	96		No
83	F	White - Any other White background	Yes	June	Yes	0	64		No
72	F	Asian or Asian British - Pakistani	Yes	June	Yes	2	87		No
65	M	White - British	Yes	June	Yes	5	87		Yes	AF-related symptoms	0	7
60	M	White - British	No	June	Yes	0	97		No
64	M	White - British	No	June	No		109		Yes	Bradycardia	0	21
75	M	White - British	Yes	June	Yes	28	91		No
46	M	Other Ethnic Groups - Chinese	Yes	June	No		65		No
83	M	White - Any other White background	Yes	June	Yes	2	87		No
74	F	Other Ethnic Groups - Any other ethnic group	Yes	June	Yes	8	104		No				Yes
63	F	Other Ethnic Groups - Any other ethnic group	No	June	No		89		No
72	F	White - Any other White background	No	June	No		91		No
75	M	White - British	No	June	Yes	6	98		No
69	M	White - Any other White background	No	June	Yes	1	59		No				Yes
71	M	White - British	No	June	Yes	1	83		No
87	F	White - British	Yes	June	Yes	5	117	Yes	No
46	M	Not stated	No	June	Yes	1	84		No
90	M	White - British	Yes	June	Yes	2	108	Yes	No
78	F	White - British	Yes	June	Yes	13	60		No
81	F	White - British	No	June	No		79		No
64	M	White - British	No	June	No		62		No
84	M	Asian or Asian British - Indian	Yes	June	No		93		Yes	Atrial fibrillation with RVR	3	27
87	F	White - Any other White background	No	June	No		50		No
71	M	White - British	Yes	June	Yes	3	62		No
83	F	White - British	Yes	June	Yes	15	86		No				Yes
41	M	Other Ethnic Groups - Any other ethnic group	No	June	Yes	2	82		Yes	Atrial fibrillation with RVR + decompensated HF	9	6
68	M	White - British	Yes	June	Yes	0	99	Yes	No
88	F	White - British	No	June	Yes	1	81		No
74	M	White - Irish	Yes	June	Yes	4	59		No
71	F	White - British	No	June	No		104		Yes	No abnormality detected		2
43	M	White - Any other White background	No	June	No		56		No
76	M	White - British	Yes	June	No		75		No
55	M	White - British	Yes	June	No		95		No
64	M	Black or Black British - Any other Black background	No	June	Yes	3	83		No				Yes
41	M	Other Ethnic Groups - Any other ethnic group	Yes	June	Yes	7	56		No
74	F	White - British	No	June	No		117		No
63	F	White - British	No	June	No		83		Yes
78	F	White - British	Yes	June	Yes	1	60		No
69	M	White - British	Yes	June	No		102		Yes
82	M	White - British	Yes	June	Yes	1	89		Yes	Urinary tract infection		7
26	F	White - Any other White background	No	June	Yes	0	92		No
84	F	White - Any other White background	Yes	June	Yes	0	72		Yes	Back pain		21
66	M		No	June	Yes	0	94		No
55	F	White - Any other White background	Yes	June	Yes	0	51		No
58	M	White - British	No	June	Yes	1	62		No
70	F	Other Ethnic Groups - Any other ethnic group	No	June	Yes	34	82		No
74	F	White - British	Yes	June	Yes	17	79		No
57	F	White - Any other White background	No	June	Yes	3	72		No
73	M	White - Any other White background	No	June	Yes	1	68		Yes	Atrial fibrillation with RVR + decompensated HF	9	25
63	F	Black or Black British - Caribbean	No	June	Yes	9	61		No
66	M	White - British	No	June	No		58		No
81	M	Unknown	No	June	Yes	1	71		No
80	F	White - British	Yes	June	Yes	0	82		Yes	AF-related symptoms	0	1
54	M	White - British	No	June	Yes	1	60		No
69	M	White - British	Yes	June	No		140		No	Atrial fibrillation with RVR	0	6
74	F	White - British	Yes	June	No		110		No
94	F	Black or Black British - Caribbean	No	July	Yes	1	95		Yes	Asthma		28
83	M	White - British	No	July	No		87		No
57	M	Mixed - Any other mixed background	No	July	Yes	13	90		No
77	F	White - Any other White background	Yes	July	No		67		No
62	F	Asian or Asian British - Indian	No	July	Yes	1	61		Yes	Headache		3
52	M	Asian or Asian British - Any other Asian background	No	July	Yes	2	61		No
76	F	White - Any other White background	Yes	July	Yes	2	76		No
79	M	Other Ethnic Groups - Any other ethnic group	No	July	No		86		Yes	Planned reattendance		2
79	F	White - British	No	July	Yes	1	59		No
67	M	White - British	Yes	July	No		112		Yes	Atrial fibrillation with RVR	0	1
58	M	White - British	Yes	July	Yes	0	58		No
67	M	White - British	Yes	July	No		85		No
79	M	Other Ethnic Groups - Any other ethnic group	No	July	No		97		No
82	F	White - Any other White background	Yes	July	No		109		No
79	M	White - British	Yes	July	Yes	17	90		Yes	Acute UTI (urinary tract infection)		5	Yes
71	F	White - British	Yes	July	Yes	1	74		Yes	Infection		1
68	M	White - Any other White background	Yes	July	No		87		No
86	F	Other Ethnic Groups - Any other ethnic group	Yes	July	Yes	1	65		No
74	F	White - British	Yes	July	No		86		No
96	F	White - British	Yes	July	Yes	1	84	Yes	No
73	F	Asian or Asian British - Indian	Yes	July	Yes	35	102		No				Yes
59	M	White - Any other White background	No	July	No		88		No
53	M	White - Any other White background	Yes	July	Yes	0	86		Yes	No abnormality detected		25
53	M	White - Any other White background	No	July	No		72		No
67	F	Asian or Asian British - Any other Asian background	Yes	July	No		68		No
56	M		No	July	Yes	4	90		No
90	M	White - British	Yes	July	Yes	9	61		No
84	M	Asian or Asian British - Indian	Yes	July	No		75		Yes	Anxiety		6
80	F	White - British	Yes	July	Yes	6	73		No
84	M	Asian or Asian British - Indian	Yes	July	No		102		Yes	Anxiety		6
69	F	Black or Black British - African	Yes	July	Yes	1	86		No
76	M	White - British	Yes	July	No		72		No
80	F	White - British	Yes	July	No		109		Yes	Breathless		10
87	F	White - British	No	July	Yes	1	66		No
82	F	White - Any other White background	Yes	July	No		63		No
88	F	Mixed - White and Black Caribbean	No	July	No		100		No
84	M	White - British	No	July	Yes	15	78		No
76	F	Asian or Asian British - Any other Asian background	Yes	July	Yes	2	58		Yes	PRB - Rectal bleeding		22
63	F	Mixed - White and Asian	Yes	July	Yes	0	101		Yes	AF-related symptoms	0	5
74	F	White - Any other White background	No	July	No		77		No
82	M	Other Ethnic Groups - Any other ethnic group	No	July	Yes	11	86		No
70	F	Asian or Asian British - Indian	Yes	July	No		93		Yes	Atrial fibrillation with RVR + decompensated HF	3	4
66	M	Other Ethnic Groups - Any other ethnic group	No	July	Yes	1	77		No
53	M	White - British	No	July	Yes	1	72		No
79	F	Black or Black British - Caribbean	No	July	Yes	1	76		No
64	M	Not stated	Yes	July	No		35		No
75	F	White - British	Yes	July	No		72		No
58	M	White - Any other White background	No	July	No		76		No
85	F	White - British	Yes	July	Yes	18	71		No				Yes
50	F	White - British	No	July	Yes	0	98		No
55	M	White - British	Yes	July	No		99		No
65	M	White - British	Yes	July	No		107		No	Atrial fibrillation with RVR	0	27
70	F	Asian or Asian British - Indian	Yes	July	Yes	1	68		Yes	Atrial fibrillation with RVR	0	3
82	M	Other Ethnic Groups - Any other ethnic group	No	July	No		79		No
80	M	White - British	No	July	Yes	6	65		No
83	M		No	July	No		99		No
84	F	White - British	No	July	No		91		Yes	Atrial fibrillation with RVR + decompensated HF	13	12
79	M	White - British	No	July	No		67		No
58	F	Black or Black British - Any other Black background	No	July	No		83		No
82	M	White - British	No	July	Yes	9	64		No
61	F	White - British	Yes	July	No		71		No
78	F	Asian or Asian British - Any other Asian background	Yes	July	Yes	0	102		Yes	Atrial fibrillation with RVR	0	2
90	M	White - British	Yes	July	Yes	12	107	Yes	No				Yes
44	M	White - Any other White background	No	July	No		54		No
66	M	White - British	No	July	No		98		No
72	F	White - Any other White background	No	July	Yes	1	81		Yes	Atrial fibrillation with RVR + decompensated HF	5	1
80	F	White - British	Yes	July	No		77		Yes	Sciatica		4
81	F	White - British	Yes	July	Yes	24	60		No
78	F	Asian or Asian British - Any other Asian background	Yes	July	Yes	1	64		Yes	Atrial fibrillation with RVR	0	5
74	F	White - Any other White background	Yes	July	No		89		No
83	F	White - Any other White background	Yes	July	Yes	1	65		Yes	Allergy		26
67	M	White - British	No	July	No		78		Yes
72	F	White - Any other White background	Yes	July	Yes	4	82		Yes	Hyperkalaemia		13
90	F	White - British	Yes	July	Yes	1	75		No
73	M	White - Any other White background	Yes	July	Yes	8	109		No
74	F	Asian or Asian British - Any other Asian background	No	July	Yes	38	105		No
63	M	White - British	Yes	July	Yes	2	87		No
65	F	Asian or Asian British - Any other Asian background	Yes	July	No		65		No
67	M		No	July	No		67		No
68	M		No	July	No		71		No
60	M		No	July	No		80		No
75	F	Other Ethnic Groups - Any other ethnic group	Yes	July	Yes	8	70		No
60	M	White - Any other White background	Yes	July	No		77		No
86	F		No	July	Yes	8	100		No
63	F	Mixed - White and Asian	Yes	July	Yes	2	100		No
71	F	White - Irish	No	July	Yes	3	84		No
71	F	White - Irish	No	July	No		78		No
80	M	Not stated	No	July	Yes	0	106		No
66	M	Not stated	No	July	Yes	1	66		No
70	M	White - British	Yes	July	Yes	6	77		Yes	Alcohol misuse		10
59	F	Asian or Asian British - Indian	No	July	No		111		Yes	Sepsis		10
70	F	White - British	No	July	No		67		No
64	M	White - Any other White background	No	July	Yes	0	71		No
79	M	White - British	Yes	July	Yes	4	90		Yes	General weakness		3	Yes
57	M	White - British	No	July	No		68		No
78	F	Asian or Asian British - Any other Asian background	Yes	July	Yes	1	65		Yes	Atrial fibrillation with RVR	0	10
80	M	White - British	Yes	July	Yes	5	74		No
45	M	Black or Black British - African	Yes	July	Yes	1	97		No
85	F	White - British	No	July	Yes	18	54		No
78	F	Not stated	No	July	Yes	24	91		Yes	SOB - Shortness of breath		4
28	F	White - British	No	August	No		84		No
88	M	White - British	No	August	Yes	8	56		No
91	M	Asian or Asian British - Indian	Yes	August	Yes	2	66		No
84	F	White - British	Yes	August	Yes	12	74		No
67	M	Black or Black British - Caribbean	Yes	August	No		113		No
29	M	Asian or Asian British - Any other Asian background	No	August	Yes	2	67		No
58	F	White - British	No	August	Yes	2	85		No
87	F	White - Any other White background	No	August	Yes	1	72		Yes	Atrial fibrillation with RVR + infection ? Source	4	4	Yes
82	F	White - British	Yes	August	Yes	1	61		No
64	M	White - British	No	August	Yes	2	65		No
82	F	Asian or Asian British - Any other Asian background	Yes	August	Yes	6	54		No
38	M	White - Any other White background	Yes	August	Yes	1	75		No
77	F	White - British	Yes	August	No		93		Yes	Atrial fibrillation with RVR	0	1
90	F	White - British	Yes	August	No		87		No
71	F	White - Any other White background	No	August	Yes	0	95		No
80	F	White - British	No	August	Yes	24	73	Yes	No
78	M	White - Any other White background	Yes	August	No		57		No
77	F	White - British	Yes	August	Yes	0	101		No
57	M	White - British	No	August	No		86		No
87	F	White - Any other White background	No	August	Yes	1	0	Yes	No
63	M		No	August	Yes	1	80		No
78	F	Asian or Asian British - Any other Asian background	Yes	August	No		115		Yes	Atrial fibrillation with RVR	2	2
86	F	White - British	Yes	August	Yes	9	87		No
62	M	White - Any other White background	Yes	August	Yes	9	61		No
62	M	White - British	Yes	August	No		65		No
81	F	White - British	Yes	August	Yes	3	78		Yes	Atrial fibrillation with RVR + HAP	5	8
59	M	Other Ethnic Groups - Chinese	No	August	Yes	4	78		No
85	M	White - British	Yes	August	Yes	27	70		No
70	F	Asian or Asian British - Indian	Yes	August	Yes	9	74		No
78	F	Asian or Asian British - Any other Asian background	Yes	August	Yes	1	61		No
87	F	White - British	Yes	August	Yes	6	74	Yes	No
76	M	White - Any other White background	No	August	Yes	1	52		No
82	M	White - British	Yes	August	Yes	0	74		No
70	M	White - British	Yes	August	No		82		No
81	M	Black or Black British - Any other Black background	No	August	Yes	20	85		No
66	F	White - British	Yes	August	Yes	6	104		No
72	M	Unknown	No	August	No		76		No
94	M	White - British	Yes	August	Yes	3	61		No
53	M	White - British	No	August	Yes	1	92		Yes	Sepsis		1
67	F	White - Any other White background	No	August	Yes	1	73		Yes	Adverse reaction to drug		12
87	F	White - British	No	August	Yes	18	89	Yes	No
77	M	White - Any other White background	No	August	No		98		No
70	M	White - British	Yes	August	Yes	10	72		Yes	Alcohol misuse		8
76	M	White - British	No	August	Yes	2	83		No
80	F	White - British	Yes	August	No				Yes	AF-related symptoms	0	5
65	F	Asian or Asian British - Any other Asian background	No	August	Yes	7	65		No
51	M	Asian or Asian British - Indian	Yes	August	Yes	0	87		No
58	M	White - Any other White background	No	August	Yes	12	72		No				Yes
67	M	Black or Black British - Caribbean	No	August	No		59		No
62	M	Unknown	No	August	Yes	1	81		No
70	M	White - British	No	August	No		85		No
87	F	Asian or Asian British - Any other Asian background	Yes	August	Yes	8	84		No
79	M	White - British	No	August	No		79		No
52	M	White - British	No	August	Yes	6	82		No
78	F	White - Any other White background	Yes	August	Yes	1	75		Yes	Mechanical low back pain		10
60	M	Not stated	No	August	Yes	12	57		No
75	F	White - British	Yes	August	No		120		Yes
69	F	White - British	Yes	August	Yes	1	39		No
75	F	White - British	Yes	August	No		133		No
77	M	White - Irish	Yes	August	Yes	19	83		No
69	F	Not stated	No	August	No		73		No
88	M	White - British	No	August	Yes	82	102		No
81	F	White - British	Yes	August	Yes	4	73		No
36	M	Black or Black British - African	Yes	August	No		83		No
54	M	White - British	No	August	Yes	1	85		No
56	F	Not stated	Yes	August	No		88		No
83	F	White - British	No	August	Yes	2	69		No
76	F	Asian or Asian British - Indian	Yes	August	Yes	42	94		No
84	M	White - British	Yes	August	Yes	1	88		No
80	M	White - Irish	No	August	Yes	35	108	Yes	No
62	M	White - Any other White background	Yes	August	No		107		No
80	F	White - British	Yes	August	Yes	1	74		No
75	F	Other Ethnic Groups - Any other ethnic group	Yes	August	Yes	35	89		No
42	M	White - British	No	August	No		94		No
81	M	Black or Black British - African	No	August	Yes	5	96		No
85	M	White - British	No	August	Yes	7	60		No
72	M	White - British	Yes	August	Yes	3	60		No
83	F	White - Any other White background	Yes	August	Yes	0	88		No
83	F	White - British	Yes	August	No		100		No
58	F	White - Any other White background	No	August	No		96		No
78	F	Other Ethnic Groups - Any other ethnic group	No	August	Yes	15	61		No
65	F	Asian or Asian British - Indian	Yes	August	No		70		No
60	M	White - Any other White background	No	August	No		109		No
60	M	Asian or Asian British - Indian	No	August	No		99		No
85	M	White - Irish	Yes	September	Yes	12	85		No
80	F	White - British	Yes	September	No		74		Yes	AF-related symptoms	0	8
84	F	White - British	No	September	Yes	21	86		Yes	Sepsis		4
66	F	White - British	Yes	September	Yes	4	57		Yes	Atrial fibrillation with RVR	4	8
47	M	Other Ethnic Groups - Chinese	Yes	September	Yes	0	56		Yes	Atrial fibrillation with RVR	0	16
86	F	White - Any other White background	Yes	September	Yes	1	77		No
82	M	White - British	Yes	September	Yes	6	89	Yes	No
50	M	White - British	No	September	Yes	2	51		Yes	Atrial fibrillation/flutter with RVR	2	15
77	M	Asian or Asian British - Indian	Yes	September	No		75		No
79	F	Not stated	Yes	September	No		61		Yes	Atrial fibrillation with RVR	0	29
77	M	Other Ethnic Groups - Chinese	No	September	No		89		No
72	M	White - British	No	September	Yes	1	87		No
62	F	White - British	No	September	Yes	3	54		No
85	M	Black or Black British - African	No	September	Yes	41	90	Yes	No
75	F	Other Ethnic Groups - Any other ethnic group	Yes	September	No		106		No
33	M	White - Irish	No	September	Yes	0	56		No
82	F	White - British	Yes	September	Yes	0	77		No
68	F	White - Any other White background	No	September	No		63		No
83	M	White - Any other White background	No	September	Yes	19	65		No
81	M	White - British	No	September	Yes	3	74		No
74	F	White - British	No	September	Yes	25	60		No
66	F	White - British	No	September	Yes	1	70		No
90	F	Mixed - Any other mixed background	No	September	Yes	14	92		No
84	M	White - British	Yes	September	Yes	6	61		Yes	Acute confusion		15
90	F	White - British	Yes	September	Yes	1	60		No
70	M	White - British	Yes	September	Yes	14	79		Yes	Alcohol withdrawal syndrome		9
65	M	White - British	No	September	No		67		No
88	F	White - British	Yes	September	Yes	3	73		No
82	F	Asian or Asian British - Any other Asian background	Yes	September	No		69		No
77	M	Asian or Asian British - Indian	Yes	September	Yes	37	83		No				Yes
68	F	Black or Black British - African	No	September	Yes	0	84		No
87	F	White - British	No	September	Yes	0	75		No
77	M		No	September	No		78		No
87	M	White - British	No	September	Yes	2	56		No
83	F	White - British	No	September	Yes	2	60		No
87	M	White - Any other White background	No	September	Yes	3	70		No				Yes
66	F	White - British	Yes	September	Yes	2	89		Yes	Acute alcohol intoxication		22
50	F	Asian or Asian British - Indian	No	September	Yes	3	72		No
74	F	White - British	No	September	Yes	1	56		No
58	F	White - British	Yes	September	Yes	0	73		No
89	F	White - British	Yes	September	Yes	8	75		Yes	Acute hyponatraemia		8
85	F	White - British	Yes	September	No		88		Yes	DVT - Deep vein thrombosis of lower limb		25
83	M	Other Ethnic Groups - Any other ethnic group	No	September	No		75		No
76	M	White - British	No	September	Yes	4	95		Yes	Atrial fibrillation with RVR	0	8
53	M	Asian or Asian British - Indian	Yes	September	Yes	2	84		No
27	M	White - British	No	September	Yes	0	62		No
79	F	White - British	Yes	September	Yes	6	82		Yes	Urinary incontinence		14
70	M	White - British	No	September	Yes	12	83		Yes	SOBAR - Shortness of breath at rest		12
47	M	Other Ethnic Groups - Chinese	Yes	September	No		56		Yes	Atrial fibrillation with RVR	0	5
77	F	Other Ethnic Groups - Any other ethnic group	No	September	Yes	36	80	Yes	No
65	F	White - British	No	September	Yes	1	68		No
65	F	Asian or Asian British - Pakistani	Yes	September	No		93		No
53	F	Black or Black British - African	No	September	Yes	7	76		No
87	M	White - British	Yes	September	No		96		No
50	M	White - British	Yes	September	Yes	1	108		No
63	F	Black or Black British - Caribbean	Yes	September	Yes	25	66		No
72	F	White - British	No	September	No		80		No
86	M	White - British	Yes	September	No		105		Yes	AF-related symptoms	3	9
76	M	White - Irish	Yes	September	No		66		No
87	F	Other Ethnic Groups - Any other ethnic group	Yes	September	Yes	20	55		No
49	M	Asian or Asian British - Indian	No	September	No		93		No
52	M	Not stated	No	September	Yes	2	77		No
47	M	Other Ethnic Groups - Chinese	Yes	September	No		44		Yes	Atrial fibrillation with RVR	0	5
37	M	White - Any other White background	No	September	No		125		No
71	M	White - Any other White background	No	September	Yes	1	88		No
58	M	White - British	Yes	September	Yes	0	112		No
64	M	White - British	Yes	September	No		87		No
73	M	White - British	No	September	Yes	18	80		No
83	F	White - British	Yes	September	Yes	5	65		No
64	M	White - British	No	September	No		83		No
86	M	Other Ethnic Groups - Any other ethnic group	No	September	Yes	5	62	Yes	No
89	F	White - British	No	September	Yes	15	48		No
46	M	White - British	No	September	Yes	1	109		Yes	Sepsis		23
61	M	White - Any other White background	Yes	September	No		55		No
75	F	White - British	No	September	No		106		Yes	Atrial fibrillation with RVR	3	1
58	F	White - British	No	September	No		62		No
75	F	White - British	No	September	Yes	2	107		Yes	Atrial fibrillation with RVR	2	21
88	F	White - British	No	September	Yes	5	101		No
65	M	Asian or Asian British - Any other Asian background	No	September	Yes	2	68		Yes	Collapse		11
47	M	Other Ethnic Groups - Chinese	Yes	September	No		65		No
84	F	White - British	No	September	Yes	22	67		No
84	F	White - British	No	September	No		85		No
56	M	White - British	Yes	September	No		119		Yes	COVID-19
85	F	White - British	No	September	Yes	1	77		No
84	F	White - British	No	September	No				No
