# Supplementary material for: Insights from a single centre implementation of a digitally-enabled atrial fibrillation virtual ward
Source: PLOS Digit Health. 2024 Mar 20;3(3):e0000475. doi: 10.1371/journal.pdig.0000475 (PMC10954132; doi:10.1371/journal.pdig.0000475)
Supplement: S3 Appendix — (CSV) [file pdig.0000475.s003.csv]

Age At Presentation	Gender	Ethnicity	Known AF?	Diagnosis		Pathway Referral Month	Referral Source	Length Of Stay If Admitted (Days)	HR At Time Of Referral To Pathway	Duration Of Monitoring Interval	Number Of Measurements Completed Over Monitoring Period	How Many Additional Ad Hoc Measurements Submitted?	Missed measurements	Poor signal measurements	% of measurements with poor signal quality	Average HR From Patient Measurements	If Red Flag Parameters, Please Specify And Include Outcome	Any Planned Reattendance Required?	Any ED Attendances Or Hospitalisations During Monitoring Interval?	Changes to therapies during monitoring	Outcome Following Digital Monitoring Interval	ED Attendance Or Hospitalisation After Monitoring Terminated (Within 3 Months)	Length Of Stay Of Unplanned Hospitalisation If Admitted	Patient Status At Discharge If Readmitted	Frequency of unplanned hospitalisations during and after monitoring
64	F	S. Asian	No	AF with RVR		October	Cardiac OP		65	2 weeks	26	1	6	2	8%	63	N/A	No	No	Yes - bisoprolol started	Referred to arrhythmia clinic	No
60	M	S. Asian	Yes	Atrial flutter		October	Cardiac OP/AEC		136	1 week	8	0	11 (technical issues, switched to oximeter)	3	38%	118	Yes - patient not contactable and failed to engage	Yes - AEC review and complete onboarding	No	No	Referred to arrhythmia clinic	No	3 days	Alive
57	M	Caucasian	No	AF/atrial flutter		October	Cardio Ward	1	118	1 week	23	3	2	7	30%	72	N/A	No	No	No	Referred to arrhythmia clinic	No
50	M	Afro-Carribean	No	AF/atrial flutter		October	Cardio Ward	3	111	1 week	40	9	3	19	48%	125	Yes - advised to attend ED + hospitalised	No	Yes - ED attendance advised by remote monitoring team (Ongoing tachycardia, required TOE-guided DCCV, diagnosed with tachycardiomyopathy)	Yes - bisoprolol increased x2	Referred to arrhythmia clinic	No			1
78	F	Caucasian	Yes	AF with RVR		October	AMU	1	58	2 weeks	88	15	0	50	57%	61	N/A	No	No	No	Referred to arrhythmia clinic	No
65	F	Caucasian	No	AF with RVR		November	Cardio Ward	1	67	2 weeks	53	16	0	11	21%	60	N/A	No	No	Yes - bisoprolol stopped	Referred to arrhythmia clinic	No
66	F	Caucasian	Yes	AF		November	AEC		108	2 weeks	35	2	1	5	14%	105	N/A	Yes - AEC review	No	No	Referred to arrhythmia clinic	No
63	M	Caucasian	No	Atrial flutter		November	AEC		89	2 weeks	29	2	6	2	7%	74	Yes - low HR, escalated to on-call SpR, advised to repeat + monitor as asymptomatic	No	No	No	Referred to arrhythmia clinic	No	<1 day	Alive
78	F	Caucasian	Yes	AF		November	Cardio Ward	2	75	2 weeks	58	14	0	25	43%	80	N/A	No	No	No	Referred to arrhythmia clinic	No
60	F	Caucasian	No	AF with RVR		November	Cardio Ward	4	80	2 weeks	41	3	0	7	17%	94	N/A	No	No	No	Referred to arrhythmia clinic	No
73	M	S. Asian	Yes	AF		November	Cardio Ward	3	60	1 week	15	0	7	11	73%	57	N/A	No	No	No	Referred to cardiology clinic	No
74	F	S. Asian	Yes	AF/atrial flutter		November	AMU	2	89	1 week	17	1	0	0	0%	66	Yes - escalated to on-call SpR, safety netting advice	No	No	No	Referred to arrhythmia clinic	No
43	M	Caucasian	No	AF/atrial flutter		November	ED		84	1 week	14	4	3	2	14%	84	N/A	No	No	No	Referred to cardiology clinic	No
53	M	Caucasian	No	AF		December	AEC		78	2 weeks	41	12	2	4	10%	59	N/A	No	No	No	Referred to arrhythmia clinic	No
74	M	Caucasian	Yes	AF with RVR		December	ED		70	1 week	15	3	0	2	13%	59	Yes - HR 49 but patient well and one-off	No	No	No	Referred to arrhythmia clinic	No	5 days	Alive
59	M	M. Eastern	Yes	AF with RVR		December	Cardio Ward	3	65	2 weeks	41	10	3	5	12%	87	Yes - escalated to on-call SpR, safety netting advice to attend ED if unwell. Later attendance to ED following safety netting	No	Yes - ED attendance advised by remote monitoring team (abdo pain and dyspnoea, kidney stones + fast AF)	No	Referred to arrhythmia clinic	No			1
75	F	Caucasian	Yes	AF with RVR		December	Cardiac OP			2 weeks	59	20	1	12	20%	85	Yes - advised to attend cardio outpatients for r/v	Yes - Clinic review in cardio OP with medication changes	No	Yes	Referred to arrhythmia clinic	No
71	M	Caucasian	Yes	AF		December	AEC		71	1 week	16	2	1	0	0%	64	N/A	No	No	No	Referred to cardiology clinic	No
60	M	Caucasian	No	AF with RVR		December	AEC		121	2 weeks	48	11	2	12	25%	112	Yes - escalated to cardio team, safety netting advice	Yes - AEC review	No	Yes - bisoprolol increased to 5mg BD	Referred to cardiology clinic	No
47	M	Caucasian	Yes	AF with RVR		December	Cardio Ward	2	92	1 week	16	0	0	0	0%	78	N/A	No	No	No	Referred to cardiology clinic	No
47	M	Caucasian	Yes	AF with RVR		December	AEC		115	1 week	31	15	0	0	0%	69	Yes - advised to attend ED for r/v in view of chest pain	No	Yes - ED attendance advised by remote monitoring team (fast AF requiring uptitration of bisoprolol)	Yes - bisoprolol increased to 5mg OD	Referred to cardiology clinic	No			1
79	M	Caucasian	Yes	AF		January	Cardiac OP		68	2 weeks	33	4	1	3	9%	60	N/A	No	No	No	Referred to cardiology clinic	No
80	F	Caucasian	Yes	AF with RVR		January	AMU	6	122	1 week	21	7	4	2	10%	112	Yes - severe symptoms, advised to attend ED	No	Yes - ED attendance advised by remote monitoring team (symptomatic AF with poor rate control)	No	Referred to cardiology clinic	No			1
75	M	Caucasian	No	AF with RVR		January	Cardiac OP			2 weeks	5	0	Technical issues with providing measurements, used pulse oximeter	4	80%	109	Yes - escalated to cardio team, safety netting advice	Yes - review in AEC given low BP and medication concerns	No	No	Discharge to community	No	3 days	Alive
75	F	S. Asian	No	Atrial flutter		January	Cardiac OP			2 weeks	42	8	0	5	12%	53	Yes - HR 48, escalated to cardio team, safety netting advice	No	No	No	Referred to cardiology clinic	No
71	F	S. Asian	Yes	AF with RVR		January	Cardio Ward	12	56	2 weeks	45	15	3	13	29%	105	Yes - severe symptoms + high HR, escalated to cardio team, medication changes made, later advised to attend ED	Yes - review in AEC for clinical assessment and to optimise beta blockers	Yes - ED attendance advised by remote monitoring team (fluid overload and fast AF)	Yes - bisoprolol dose changed multiple times	Referred to arrhythmia clinic	No			1
59	F	Caucasian	No	AF		February	Gynae Ward	2	60	1 week	15	0	0	0	0%	65	N/A	No	No	No	Referred to cardiology clinic	No
68	F	S. Asian	Yes	AF/atrial flutter		February	Cardiac OP		76	2 weeks	48	15	2	11	23%	98	N/A	No	No	No	Referred to cardiology clinic	No
44	F	Caucasian	No	AF		February	AMU	0	60	1 week	24	11	0	0	0%	61	N/A	No	No	No	Referred to cardiology clinic	No
74	F	Caucasian	Yes	AF with RVR		February	Surgical Ward	1	61	2 weeks	63	0	0	41	65%	70	N/A	No	No	No	Referred to arrhythmia clinic	No
73	M	Caucasian	Yes	AF with RVR		February	AMU	7	84	1 week	7	1	0	6	86%	95	Yes - severe symptom + high HR, tried to escalate to cardio SpR, patient later BIBA	No	Yes - ED attendance advised by remote monitoring team (atrial flutter and IECOPD)	No	Discharge to community	Yes - 2nd March with COPD exacerbation, while on COPD remote monitoring pathway	8 days	Alive	2
69	M	M. Eastern	Yes	Atrial flutter		February	AMU	6	47	2 weeks	107	50	0	40	37%	98	Yes - monitoring of bradycardia, escalated appropriately, r/v in AEC with ECG and clinical obs due to discrepancy with pulse oximeter	Yes - AEC review	No	Yes - bisoprolol increased to 3.75mg OD	Referred to arrhythmia clinic	No
28	M	Caucasian	Yes	AF		February	AEC		72	2 weeks	28	1	11 (technical issues, switched to oximeter)	9	32%	89	N/A	No	No	No	Referred to arrhythmia clinic	No
64	M	Caucasian	Yes	AF with RVR		February	Cardio Ward	2	75	2 weeks	30	2	3	0	0%	102	Yes - escalated to cardio, advised to monitor and if further high readings for r/v with ECG	No	No	No	Referred for OP DCCV	Yes - 14th March admitted from AEC with AF with RVR, relapse 3/7 post DCCV following which digoxin stopped. Had oral amiodarone loading	3 days	Alive	1
60	F	S. Asian	Yes	AF with RVR		February	Cardio Ward	2	90	2 weeks	62	9	0	39	63%	95	N/A	No	No	No	Follow up with cardiologist	No
71	M	Caucasian	No	Atrial flutter		March	Cardio Ward	2	73	2 weeks	34	4	1	9	26%	82	N/A	No	No	No	Referred to arrhythmia clinic	No
55	M	Caucasian	No	AF with RVR		March	Cardio Ward	4	93	1 week	18	1	0	4	22%	74	N/A	Yes - AEC review	No	No	Referred to arrhythmia clinic	No
59	M	Caucasian	Yes	AF with RVR		March	Cardio Ward	6	47	1 week	23	3	0	8	35%	61	N/A	No	No	No	Referred to cardiology clinic	No
86	M	Caucasian	No	AF		March	Cardio Ward	8	102	1 week	2	0	Poor compliance due to technical challenges, then patient unreachable by telephone	1	50%	85	N/A	No	No	No	Discharge to community	No
82	F	Caucasian	Yes	AF with RVR		March	Cardio Ward	5	121	2 weeks	15	6	0	5	33%	103	N/A	No	No	No	Discharge to community	No
53	F	Caucasian	Yes	AF with RVR		March	Cardio Ward	1	64	2 weeks	42	5	2	10	24%	58	Yes - 2x low HR episodes in isolation, asymptomatic and safety netted	No	No	No	Referred to arrhythmia clinic	No
27	F	S. American	No	Atrial flutter		March	Cardiac OP		146	2 weeks	23	4	1	0	0%	93	Yes - isolated high HR, patient already in hospital in midwifery assessment unit for BP / urine check, seen in maternity triage + discharged	Yes - Had clinical review in maternity triage	No	No	Discharge to community	No
75	F	Caucasian	Yes	AF		March	ED			2 weeks	37	7	1	3	8%	69	Yes - advised to seek medical attention (111/999) for chest pain/SOB symptoms but refused	No	Yes - ED attendance advised by remote monitoring team (chest pain and dyspnoea symptoms, diagnosed with mild heart failure decompensation)	No	OP DCCV + referred to cardiology clinic	No			1
56	M	Caucasian	Yes	Atrial flutter/tachycardia		March	AMU	2	93	1 week	15	4	0	2	13%	93	Yes - patient not contactable, self-presented to ED HR 200	No	Yes - ED attendance advised by remote monitoring team (tachycardia due to recurrence of flutter)	Yes - bisoprolol increased to 2.5mg BD, amiodarone loading commenced as IP	Seeing electrophysiologist privately	No			1
61	M	Caucasian	No	Atrial flutter		March	Cardio Ward	7	120	2 weeks	39	6	6	1	3%	116	Yes - escalated to cardio team, ongoing monitoring, awaiting DCCV	No	No	No	OP DCCV + arrhythmia clinic follow up	No
63	F	E. Asian	No	AF with RVR		April	Cardio Ward	5	66	2 weeks	80	24	3	24	30%	85	N/A	No	No	No	Referred to cardiology clinic	No
36	F	Caucasian	No	AF with RVR		April	AEC		90	2 weeks	34	6	5	2	6%	78	Yes - one off high HR which normalised on repeat	No	No	No	Referred to arrhythmia clinic	No
70	M	Caucasian	No	AF		April	Cardiac OP		53	2 weeks	34	6	0	0	0%	57	Yes - stable symptoms throughout monitoring, safety netting advice given	No	No	No	Referred to cardiology clinic	No
48	M	Caucasian	No	AF with RVR		April	ED		105	2 weeks	28	3	2	0	0%	81	N/A	No	No	No	Referred to cardiology clinic	No
68	F	S. Asian	Yes	AF		April	Cardiac OP		105	2 weeks	39	6	0	6	15%	91	Yes - stable symptoms throughout monitoring, safety netting advice given	No	No	No	OP DCCV + referred to cardiology clinic	No
63	M	E. Asian	Yes	Atrial flutter		April	Cardio Ward	12	76	2 weeks	36	7	0	1	3%	97	Yes - patient asymptomatic, safety netting advice given	No	No	No	OP DCCV + arrhythmia clinic follow up	No
101	F	Caucasian	Yes	AF with RVR		April	ED		116	2 weeks	30	5	6	3	10%	111	Yes - persistently elevated HR likely related to chest infection, managed conservatively and remained well	No	No	No	Discharge to community	No
75	M	Caucasian	Yes	AF with RVR		April	Cardio Ward	10	97	2 weeks	64	3	1	38	59%	98	Yes - COVID +ve, and symptoms associated with it, safety netted	No	No	No	Referred to cardiology clinic	No
77	F	M. Eastern	Yes	AF with RVR		April	AMU	10	62	2 weeks	4	0	Technical issues with providing measurements without support, used pulse oximeter	1	25%	N/A	Yes - HR 43, escalated to cardio team, change to escalation parameters, safety netting advice	No	No	No	Referred to cardiology clinic	No
51	M	Afro-Carribean	No	AF		April	ED		105	2 weeks	44	4	0	10	23%	83	N/A	No	Yes - Patient self-presented due to concerns about low BP (100 systolic) and anxiety regarding HR variability, reassured and discharged	No	Follow up in arrhythmia clinic	No	<1 day	Alive	1
64	M	Caucasian	Yes	AF with RVR		April	AMU	3	84	1 week	45	1	0	0	0%	90	N/A	No	No	No	Referred to arrhythmia clinic	No
62	M	Caucasian	Yes	AF with RVR		April	AMU	4	55	2 weeks	14	0	0	0	0%	61	N/A	No	No	No	Referred to arrhythmia clinic	No
71	F	S. Asian	Yes	AF		May	AEC		112	3 weeks	15	0	2 - technical issues with logging in so delayed start to using Fibricheck - required support to use Fibricheck	1	7%	113	Yes - elevated HR so uptitration of digoxin, later hypotensive so AEC in person review, then bradycardia and bisoprolol stopped, then profound dizziness + presyncope with low HR so told to attend A&E	Yes - AEC r/v + medication optimisation	Yes - ED attendance advised by remote monitoring team (sinus bradycardia, diagnosed with tachy-brady syndrome and underwent PPM implantation)	Yes - digoxin increased, later commenced on amiodarone, bisoprolol reduced with subsequent bradycardia	Follow up in arrhythmia clinic	No			1
77	M	Caucasian	Yes	AF with RVR		May	Cardio Ward	9	92	2 weeks	25	2	7	0	0%	92	Yes - escalated to cardio team x 2 for symptoms, medication changes and blood tests recommended	No	No	Yes - bumetanide reduced (fatigue + urinary frequency)	Referred to cardiology clinic	No
89	M	Caucasian	No	AF with RVR		May	AMU	6	94	2 weeks	7	0	Poor compliance/engagement, therefore opted to use pulse oximeter	2	29%	108	Yes - elevated HR escalated to cardio team, advised patient to take additional dose of beta blocker	No	No	Yes - advised to take additional bisoprolol dose for tachycardia, then uptitrated regular dosing x2	Referred to cardiology clinic	No
74	M	Caucasian	Yes	AF with RVR		May	AEC		125	2 weeks	30	3	1	0	0%	109	Yes - patient asymptomatic despite high HR, stable trend, safety netting advice given	No	No	No	OP DCCV + arrhythmia clinic follow up	No
75	M	Caucasian	Yes	AF/atrial flutter		May	AEC		127	1 week	16	2	0	0	0%	102	N/A	No	No	No	Referred to cardiology clinic	No
33	F	Caucasian	No	AF/atrial flutter		May	AMU	1	88	2 weeks	28	4	4	0	0%	107	Yes - escalated to cardio team, medication changes made	No	No	Yes - Bisoprolol dose doubled	Referred to cardio-obstetrics team	No
70	M	Caucasian	No	AF		May	ED		70	1 week	21	0	6	14	67%	69	N/A	No	No	No	Discharge to community	No
55	M	Caucasian	Yes	AF with RVR		May	ED		79	2 weeks	39	8	1	1	3%	65	Yes - escalated to cardio team, advised to monitor	No	Yes - Patient self-presented due to health concerns, reassured and discharged, no medication changes	No	Referred to arrhythmia clinic	No			1
75	F	Caucasian	Yes	AF		May	Cardiac OP/AEC		140	2 weeks	75	8	6	35	47%	94	Yes - one off high HR as patient exercising	No	No	No	Elective redo AF ablation + arrhythmia clinic follow up	No
59	M	Caucasian	No	Atrial flutter		May	AMU	1	124	2 weeks	92	18	3	16	17%	122	Yes - escalated to cardio team, medication changes and ongoing monitoring recommended, early OP appointment + expedited DCCV	Yes - early arrhythmia clinic review + medication optimisation	No	Yes - Digoxin increased and amiodarone loading	OP DCCV + arrhythmia clinic follow up	No
87	F	Caucasian	Yes	AF with RVR		May	AMU	2	75	2 weeks	12	3	Technical issues with providing measurements + poor compliance, used pulse oximeter periodically or did not provide measurements	2	17%	N/A	Patient escalations for poor BP control, medication changed due to side effects	Yes - early cardiology appointment + review	No	Yes - switched to metoprolol due to poor tolerance of bisoprolol	Referred to cardiology clinic	No
76	F	Caucasian	No	AF with RVR		May	AMU	1	63	1 week	14	0	0	0	0%	60	N/A	No	No	No	Referred to cardiology clinic	No
60	M	Caucasian	No	AF with RVR		May	Cardiac OP		104	2 weeks	37	8	1	3	8%	73	N/A	No	No	No	Referred to arrhythmia clinic	No
83	F	Caucasian	No	Atrial flutter		June	AMU	1	68	1 week	15	0	0	0	0%	70	N/A	No	No	No	Referred to cardiology clinic	No
68	F	Caucasian	Yes	AF with RVR		June	AMU	1	77	2 weeks	7	0	0	1	14%	83	N/A	No	No	No	OP DCCV + arrhythmia clinic follow up	No
76	F	Caucasian	Yes	AF with RVR		June	Cardio Ward	4	69	1 week	14	0	Technical issues initially when using Fibricheck			51	Yes - marginal low HR but patient asymptomatic, safety netted	No	No	No	OP DCCV + arrhythmia clinic follow up	No
