# Supplementary material for: Insights from a single centre implementation of a digitally-enabled atrial fibrillation virtual ward
Source: PLOS Digit Health. 2024 Mar 20;3(3):e0000475. doi: 10.1371/journal.pdig.0000475 (PMC10954132; doi:10.1371/journal.pdig.0000475)
Supplement: S4 Appendix — (CSV) [file pdig.0000475.s004.csv]

userIds.0	data.heartrate	status	data.indicator_algorithm	data.indicator	data.diagnosis.label.0	data.context.symptomSeverity	data.context.symptoms.0	data.context.symptoms.1	data.context.symptoms.2	data.context.symptoms.3	data.context.symptoms.4	data.context.symptoms.5
61f427d2cff47e00070d9475	102	reviewed	urgent	urgent	atrial_fibrillation	none	no_symptoms
61f427d2cff47e00070d9475	87	reviewed	urgent	urgent	atrial_fibrillation	none	no_symptoms
61f427d2cff47e00070d9475	80	reviewed	urgent	urgent	atrial_fibrillation	none	no_symptoms
61f427d2cff47e00070d9475	99	reviewed	urgent	urgent	atrial_fibrillation	none	no_symptoms
61f427d2cff47e00070d9475	78	reviewed	urgent	urgent	atrial_fibrillation	none	no_symptoms
61f427d2cff47e00070d9475	106	reviewed	urgent	urgent	atrial_fibrillation	none	no_symptoms
61f427d2cff47e00070d9475	97	reviewed	urgent	urgent	atrial_fibrillation	none	no_symptoms
61f427d2cff47e00070d9475	96	reviewed	urgent	urgent	atrial_fibrillation	none	no_symptoms
61f427d2cff47e00070d9475	87	reviewed	urgent	urgent	atrial_fibrillation	none	no_symptoms
61f427d2cff47e00070d9475	81	reviewed	urgent	urgent	atrial_fibrillation	none	no_symptoms
61f427d2cff47e00070d9475	107	reviewed	urgent	urgent	atrial_fibrillation	none	no_symptoms
61f427d2cff47e00070d9475	100	reviewed	urgent	urgent	atrial_fibrillation	none	no_symptoms
61f427d2cff47e00070d9475	92	reviewed	urgent	urgent	atrial_fibrillation	none	no_symptoms
61f427d2cff47e00070d9475	96	reviewed	urgent	urgent	atrial_fibrillation	none	no_symptoms
61f427d2cff47e00070d9475	94	reviewed	urgent	urgent	atrial_fibrillation	none	no_symptoms
61f427d2cff47e00070d9475	85	reviewed	urgent	urgent	atrial_fibrillation	none	no_symptoms
61f427d2cff47e00070d9475	92	reviewed	urgent	urgent	atrial_fibrillation	none	no_symptoms
61f427d2cff47e00070d9475	88	reviewed	urgent	urgent	atrial_fibrillation	none	no_symptoms
61f427d2cff47e00070d9475	103	reviewed	urgent	urgent	atrial_fibrillation	none	no_symptoms
61f427d2cff47e00070d9475	83	reviewed	urgent	urgent	atrial_fibrillation	none	no_symptoms
61f427d2cff47e00070d9475	93	reviewed	urgent	urgent	atrial_fibrillation	none	no_symptoms
61f427d2cff47e00070d9475	88	reviewed	urgent	urgent	atrial_fibrillation	none	no_symptoms
61f427d2cff47e00070d9475	100	reviewed	urgent	urgent	atrial_fibrillation	none	no_symptoms
61f427d2cff47e00070d9475	99	reviewed	urgent	urgent	atrial_fibrillation	none	no_symptoms
61f427d2cff47e00070d9475	108	reviewed	urgent	urgent	atrial_fibrillation	none	no_symptoms
61f427d2cff47e00070d9475	104	reviewed	urgent	urgent	atrial_fibrillation	none	no_symptoms
61f427d2cff47e00070d9475	99	reviewed	urgent	urgent	atrial_fibrillation	none	no_symptoms
61f427d2cff47e00070d9475	95	reviewed	urgent	urgent	atrial_fibrillation	none	no_symptoms
61f427d2cff47e00070d9475	99	analyzed	quality	quality	quality_to_low	none	no_symptoms
61f427d2cff47e00070d9475	100	reviewed	urgent	urgent	atrial_fibrillation	none	no_symptoms
61f427d2cff47e00070d9475	87	reviewed	urgent	urgent	atrial_fibrillation	none	no_symptoms
61f427d2cff47e00070d9475	88	analyzed	quality	quality	quality_to_low	none	no_symptoms
61f427d2cff47e00070d9475	97	reviewed	urgent	urgent	atrial_fibrillation	none	no_symptoms
61f427d2cff47e00070d9475	83	reviewed	urgent	urgent	atrial_fibrillation	none	no_symptoms
61f427d2cff47e00070d9475	104	reviewed	urgent	urgent	atrial_fibrillation	none	no_symptoms
61f427d2cff47e00070d9475	103	reviewed	urgent	urgent	atrial_fibrillation	none	no_symptoms
634c182e5f1503000704d041	60	analyzed	normal	normal	extrasystoles_isolated	none	no_symptoms
634c182e5f1503000704d041	63	analyzed	quality	quality	quality_to_low	none	no_symptoms
634c182e5f1503000704d041	60	analyzed	normal	normal	extrasystoles_isolated	none	no_symptoms
634c182e5f1503000704d041	57	analyzed	normal	normal	extrasystoles_isolated	none	no_symptoms
634c182e5f1503000704d041	68	reviewed	warning	warning	extrasystoles_frequent	none	no_symptoms
634c182e5f1503000704d041	57	analyzed	normal	normal	extrasystoles_isolated	none	no_symptoms
634c182e5f1503000704d041	63	reviewed	warning	warning	extrasystoles_frequent	none	no_symptoms
634c182e5f1503000704d041	108	analyzed	normal	normal	extrasystoles_isolated	moderate	palpitations	lightheaded	fatigue
634c182e5f1503000704d041	111	reviewed	warning	urgent	atrial_fibrillation	mild	palpitations
634c182e5f1503000704d041	54	analyzed	normal	normal	extrasystoles_isolated	none	no_symptoms
634c182e5f1503000704d041	53	analyzed	normal	normal	sinus	none	no_symptoms
634c182e5f1503000704d041	53	analyzed	normal	normal	sinus	mild	fatigue
634c182e5f1503000704d041	43	analyzed	normal	normal	sinus	none	no_symptoms
634c182e5f1503000704d041	51	reviewed	warning	warning	tachy_episode	none	no_symptoms
634c182e5f1503000704d041	67	analyzed	normal	normal	sinus	none	no_symptoms
634c182e5f1503000704d041	55	analyzed	normal	normal	extrasystoles_isolated	none	no_symptoms
634c182e5f1503000704d041	65	analyzed	normal	normal	extrasystoles_isolated	none	no_symptoms
634c182e5f1503000704d041	54	analyzed	normal	normal	extrasystoles_isolated	none	no_symptoms
634c182e5f1503000704d041	60	analyzed	normal	normal	sinus	none	no_symptoms
634c182e5f1503000704d041	63	reviewed	warning	warning	extrasystoles_frequent	none	no_symptoms
634c182e5f1503000704d041	63	analyzed	normal	normal	extrasystoles_isolated	none	no_symptoms
634c182e5f1503000704d041	68	analyzed	normal	normal	extrasystoles_isolated	none	no_symptoms
634c182e5f1503000704d041	51	analyzed	normal	normal	sinus	none	no_symptoms
634c182e5f1503000704d041	61	analyzed	normal	normal	sinus	none	no_symptoms
634c182e5f1503000704d041	56	analyzed	normal	normal	extrasystoles_isolated	none	no_symptoms
634d72b54cedfd0007b35146	124	reviewed	warning	warning	tachycardia	none	no_symptoms
634d72b54cedfd0007b35146	133	reviewed	warning	warning	tachycardia	none	no_symptoms
634d72b54cedfd0007b35146	130	reviewed	warning	urgent	atrial_fibrillation	none	no_symptoms
634d72b54cedfd0007b35146	102	reviewed	normal	warning	extrasystoles_frequent	none	no_symptoms
634d72b54cedfd0007b35146	138	analyzed	quality	quality	quality_to_low	mild	lightheaded
634d72b54cedfd0007b35146	130	analyzed	quality	quality	quality_to_low	none	no_symptoms
634d72b54cedfd0007b35146	132	reviewed	warning	warning	tachycardia	none	no_symptoms
634d72b54cedfd0007b35146	129	reviewed	warning	warning	tachycardia	none	no_symptoms
634d72b54cedfd0007b35146	75	reviewed	urgent	urgent	atrial_flutter	none	no_symptoms
634d72b54cedfd0007b35146	133	reviewed	warning	warning	tachycardia	none	no_symptoms
634d72b54cedfd0007b35146	132	reviewed	warning	warning	tachycardia	none	no_symptoms
634d72b54cedfd0007b35146	112	reviewed	urgent	urgent	atrial_fibrillation	none	no_symptoms
634d72b54cedfd0007b35146	91	reviewed	urgent	urgent	atrial_fibrillation	none	no_symptoms
634d72b54cedfd0007b35146	133	reviewed	warning	warning	tachycardia	none	no_symptoms
634d72b54cedfd0007b35146	132	reviewed	warning	warning	tachycardia	none	no_symptoms
634d72b54cedfd0007b35146	132	reviewed	warning	warning	tachycardia	none	no_symptoms
634d72b54cedfd0007b35146	131	reviewed	warning	warning	tachycardia	none	no_symptoms
634d72b54cedfd0007b35146	133	reviewed	warning	warning	tachycardia	none	no_symptoms
634d72b54cedfd0007b35146	131	reviewed	warning	warning	tachycardia	none	no_symptoms
634d72b54cedfd0007b35146	129	reviewed	warning	warning	tachycardia	none	no_symptoms
634d72b54cedfd0007b35146	129	analyzed	quality	quality	quality_to_low	none	no_symptoms
634d72b54cedfd0007b35146	131	reviewed	warning	warning	tachycardia	none	no_symptoms
634d72b54cedfd0007b35146	130	reviewed	warning	warning	tachycardia	none	no_symptoms
634d72b54cedfd0007b35146	127	reviewed	warning	warning	tachycardia	none	no_symptoms
634e81c85f1503000704d383	72	analyzed	normal	normal	extrasystoles_isolated	none	no_symptoms
634e81c85f1503000704d383	73	analyzed	normal	normal	extrasystoles_isolated	none	no_symptoms
634e81c85f1503000704d383	70	analyzed	normal	normal	extrasystoles_isolated	none	no_symptoms
634e81c85f1503000704d383	64	analyzed	normal	normal	extrasystoles_isolated	none	no_symptoms
634e81c85f1503000704d383	75	reviewed	warning	warning	extrasystoles_frequent	none	no_symptoms
634e81c85f1503000704d383	74	analyzed	quality	quality	quality_to_low	none	no_symptoms
634e81c85f1503000704d383	74	analyzed	quality	quality	quality_to_low	none	no_symptoms
634e81c85f1503000704d383	74	analyzed	normal	normal	extrasystoles_isolated	none	no_symptoms
634e81c85f1503000704d383	71	reviewed	warning	warning	extrasystoles_frequent	none	no_symptoms
634e81c85f1503000704d383	78	analyzed	quality	quality	quality_to_low	none	no_symptoms
634e81c85f1503000704d383	75	analyzed	normal	normal	extrasystoles_isolated	none	no_symptoms
634e81c85f1503000704d383	82	reviewed	warning	normal	sinus	none	no_symptoms
634e81c85f1503000704d383	68	analyzed	normal	normal	extrasystoles_isolated	none	no_symptoms
634e81c85f1503000704d383	60	reviewed	warning	warning	extrasystoles_frequent	none	no_symptoms
634eb3404cedfd0007b35307	120	reviewed	urgent	urgent	atrial_fibrillation	none	no_symptoms
634eb3404cedfd0007b35307	112	reviewed	urgent	urgent	atrial_flutter	none	no_symptoms
634eb3404cedfd0007b35307	134	reviewed	warning	warning	tachycardia	none	no_symptoms
634eb3404cedfd0007b35307	139	reviewed	warning	warning	tachycardia	none	no_symptoms
634eb3404cedfd0007b35307	87	reviewed	urgent	urgent	atrial_fibrillation	none	no_symptoms
63552def46e0fb000de85358	85	reviewed	urgent	urgent	atrial_fibrillation	none	no_symptoms
63552def46e0fb000de85358	67	reviewed	warning	warning	extrasystoles_frequent	none	no_symptoms
63552def46e0fb000de85358	64	reviewed	urgent	warning	extrasystoles_trig_episode	none	no_symptoms
63552def46e0fb000de85358	61	reviewed	warning	warning	extrasystoles_frequent	none	no_symptoms
63552def46e0fb000de85358	57	reviewed	warning	warning	extrasystoles_frequent	none	no_symptoms
63552def46e0fb000de85358	56	reviewed	warning	warning	extrasystoles_frequent	none	no_symptoms
63552def46e0fb000de85358	61	reviewed	warning	warning	extrasystoles_frequent	none	no_symptoms
63552def46e0fb000de85358	59	reviewed	normal	warning	extrasystoles_frequent	none	no_symptoms
63552def46e0fb000de85358	61	analyzed	normal	normal	extrasystoles_isolated	none	no_symptoms
63552def46e0fb000de85358	60	reviewed	normal	quality	quality_to_low	none	no_symptoms
63552def46e0fb000de85358	60	reviewed	warning	warning	extrasystoles_frequent	none	no_symptoms
63552def46e0fb000de85358	65	analyzed	quality	quality	quality_to_low	none	no_symptoms
63552def46e0fb000de85358	61	analyzed	normal	normal	sinus	none	no_symptoms
63552def46e0fb000de85358	58	analyzed	normal	normal	sinus	none	no_symptoms
63552def46e0fb000de85358	63	analyzed	normal	normal	extrasystoles_isolated	none	no_symptoms
63552def46e0fb000de85358	62	analyzed	quality	quality	quality_to_low	none	no_symptoms
63552def46e0fb000de85358	55	analyzed	normal	normal	sinus	none	no_symptoms
63552def46e0fb000de85358	72	analyzed	normal	normal	sinus	mild	fatigue
63552def46e0fb000de85358	64	analyzed	normal	normal	sinus	none	no_symptoms
63552def46e0fb000de85358	60	reviewed	normal	normal	sinus	none	no_symptoms
63552def46e0fb000de85358	60	analyzed	normal	normal	extrasystoles_isolated	none	no_symptoms
63552def46e0fb000de85358	60	analyzed	normal	normal	extrasystoles_isolated	none	no_symptoms
63552def46e0fb000de85358	66	reviewed	warning	warning	tachy_episode	none	no_symptoms
63552def46e0fb000de85358	57	analyzed	normal	normal	extrasystoles_isolated	none	no_symptoms
63552def46e0fb000de85358	57	analyzed	normal	normal	extrasystoles_isolated	none	no_symptoms
63552def46e0fb000de85358	59	reviewed	warning	warning	extrasystoles_frequent	none	no_symptoms
63552def46e0fb000de85358	56	reviewed	warning	warning	extrasystoles_frequent	none	no_symptoms
63552def46e0fb000de85358	61	analyzed	normal	normal	extrasystoles_isolated	none	no_symptoms
63552def46e0fb000de85358	57	reviewed	normal	normal	extrasystoles_isolated	none	no_symptoms
63552def46e0fb000de85358	63	analyzed	normal	normal	extrasystoles_isolated	none	no_symptoms
63552def46e0fb000de85358	60	reviewed	warning	warning	extrasystoles_frequent	none	no_symptoms
63552def46e0fb000de85358	89	analyzed	quality	quality	quality_to_low	none	no_symptoms
63552def46e0fb000de85358	58	analyzed	quality	quality	quality_to_low	none	no_symptoms
63552def46e0fb000de85358	56	analyzed	quality	quality	quality_to_low	none	no_symptoms
63552def46e0fb000de85358	61	reviewed	warning	warning	extrasystoles_trig_episode	none	no_symptoms
63552def46e0fb000de85358	58	reviewed	warning	warning	extrasystoles_trigeminy	none	no_symptoms
63552def46e0fb000de85358	58	reviewed	warning	warning	extrasystoles_frequent	none	no_symptoms
63552def46e0fb000de85358	55	reviewed	warning	warning	extrasystoles_frequent	none	no_symptoms
63552def46e0fb000de85358	64	analyzed	quality	quality	quality_to_low	none	no_symptoms
63552def46e0fb000de85358	60	analyzed	normal	normal	extrasystoles_isolated	none	no_symptoms
63552def46e0fb000de85358	59	analyzed	normal	normal	extrasystoles_isolated	none	no_symptoms
63552def46e0fb000de85358	55	reviewed	warning	warning	extrasystoles_frequent	none	no_symptoms
63552def46e0fb000de85358	63	reviewed	warning	warning	extrasystoles_trig_episode	none	no_symptoms
63552def46e0fb000de85358	60	reviewed	warning	warning	extrasystoles_frequent	none	no_symptoms
63552def46e0fb000de85358	58	reviewed	warning	warning	extrasystoles_frequent	none	no_symptoms
63552def46e0fb000de85358	70	reviewed	urgent	quality	quality_to_low	none	no_symptoms
63552def46e0fb000de85358	58	reviewed	warning	warning	extrasystoles_frequent	none	no_symptoms
63625dba6522050007b6e2ec	53	analyzed	normal	normal	sinus	mild	shortness_of_breath
63625dba6522050007b6e2ec	52	analyzed	normal	normal	sinus	none	no_symptoms
63625dba6522050007b6e2ec	52	analyzed	normal	normal	sinus	none	no_symptoms
63625dba6522050007b6e2ec	55	analyzed	normal	normal	extrasystoles_isolated	none	no_symptoms
63625dba6522050007b6e2ec	54	analyzed	normal	normal	sinus	none	no_symptoms
63625dba6522050007b6e2ec	53	analyzed	quality	quality	quality_to_low	none	no_symptoms
63625dba6522050007b6e2ec	61	analyzed	normal	normal	sinus	none	no_symptoms
63625dba6522050007b6e2ec	51	analyzed	normal	normal	sinus	none	no_symptoms
63625dba6522050007b6e2ec	56	analyzed	normal	normal	sinus	severe	lightheaded	fatigue	other
63625dba6522050007b6e2ec	54	analyzed	normal	normal	sinus	none	no_symptoms
63625dba6522050007b6e2ec	50	analyzed	normal	normal	sinus	none	no_symptoms
63625dba6522050007b6e2ec	57	analyzed	normal	normal	sinus	none	no_symptoms
63625dba6522050007b6e2ec	53	analyzed	normal	normal	extrasystoles_isolated	none	no_symptoms
63625dba6522050007b6e2ec	52	analyzed	normal	normal	extrasystoles_isolated	none	no_symptoms
63625dba6522050007b6e2ec	50	analyzed	normal	normal	sinus	none	no_symptoms
63625dba6522050007b6e2ec	53	reviewed	normal	normal	sinus	none	no_symptoms
63625dba6522050007b6e2ec	63	analyzed	normal	normal	sinus	mild	palpitations
63625dba6522050007b6e2ec	58	analyzed	normal	normal	sinus	mild	shortness_of_breath
63625dba6522050007b6e2ec	56	analyzed	normal	normal	sinus	none	no_symptoms
63625dba6522050007b6e2ec	66	analyzed	normal	normal	sinus	none	no_symptoms
63625dba6522050007b6e2ec	65	analyzed	normal	normal	extrasystoles_isolated	mild	shortness_of_breath
63625dba6522050007b6e2ec	62	analyzed	normal	normal	sinus	mild	lightheaded
63625dba6522050007b6e2ec	66	analyzed	normal	normal	sinus	mild	palpitations
63625dba6522050007b6e2ec	59	analyzed	normal	normal	sinus	none	no_symptoms
63625dba6522050007b6e2ec	71	analyzed	normal	normal	sinus	none	no_symptoms
63625dba6522050007b6e2ec	64	analyzed	normal	normal	sinus	none	no_symptoms
63625dba6522050007b6e2ec	62	analyzed	normal	normal	sinus	none	no_symptoms
63625dba6522050007b6e2ec	55	analyzed	normal	normal	sinus	none	no_symptoms
63625dba6522050007b6e2ec	65	analyzed	normal	normal	extrasystoles_isolated	none	no_symptoms
63625dba6522050007b6e2ec	60	analyzed	normal	normal	sinus	none	no_symptoms
63625dba6522050007b6e2ec	61	analyzed	normal	normal	sinus	none	no_symptoms
63625dba6522050007b6e2ec	61	analyzed	normal	normal	sinus
63625dba6522050007b6e2ec	63	reviewed	normal	normal	sinus	none	no_symptoms
63625dba6522050007b6e2ec	69	analyzed	quality	quality	quality_to_low	mild	shortness_of_breath
63625dba6522050007b6e2ec	61	analyzed	normal	normal	extrasystoles_isolated	none	no_symptoms
63625dba6522050007b6e2ec	61	analyzed	normal	normal	sinus	none	no_symptoms
63625dba6522050007b6e2ec	62	analyzed	normal	normal	sinus	none	no_symptoms
63625dba6522050007b6e2ec	59	analyzed	normal	normal	sinus	none	no_symptoms
63625dba6522050007b6e2ec	53	analyzed	normal	normal	sinus	none	no_symptoms
63625dba6522050007b6e2ec	53	analyzed	normal	normal	sinus	none	no_symptoms
63625dba6522050007b6e2ec	74	analyzed	normal	normal	sinus	mild	shortness_of_breath
63625dba6522050007b6e2ec	71	analyzed	normal	normal	sinus	mild	lightheaded
63625dba6522050007b6e2ec	68	analyzed	quality	quality	quality_to_low	none	no_symptoms
63625dba6522050007b6e2ec	68	analyzed	normal	normal	sinus	none	no_symptoms
63625dba6522050007b6e2ec	74	analyzed	normal	normal	sinus	none	no_symptoms
636bf807e8288600070c2317	106	reviewed	urgent	urgent	atrial_fibrillation	moderate	lightheaded
636bf807e8288600070c2317	111	reviewed	urgent	urgent	atrial_fibrillation	severe	other
636bf807e8288600070c2317	103	reviewed	urgent	urgent	atrial_fibrillation	severe	other
636bf807e8288600070c2317	109	reviewed	urgent	urgent	atrial_fibrillation	moderate	other
636bf807e8288600070c2317	112	analyzed	quality	quality	quality_to_low	moderate	other
636bf807e8288600070c2317	109	reviewed	urgent	urgent	atrial_fibrillation	moderate	other
636bf807e8288600070c2317	102	reviewed	urgent	urgent	atrial_fibrillation	moderate	other
636bf807e8288600070c2317	104	reviewed	urgent	urgent	atrial_fibrillation	moderate	other
636bf807e8288600070c2317	101	reviewed	urgent	urgent	atrial_fibrillation	moderate	other
636bf807e8288600070c2317	119	reviewed	urgent	urgent	atrial_fibrillation	moderate	other
636bf807e8288600070c2317	109	reviewed	urgent	urgent	atrial_fibrillation	moderate	other
636bf807e8288600070c2317	108	reviewed	urgent	urgent	atrial_fibrillation	severe	other
636bf807e8288600070c2317	104	reviewed	urgent	urgent	atrial_fibrillation	severe	other
636bf807e8288600070c2317	100	reviewed	urgent	urgent	atrial_fibrillation	severe	other
636bf807e8288600070c2317	87	reviewed	urgent	urgent	atrial_fibrillation	severe	other
636bf807e8288600070c2317	91	reviewed	urgent	urgent	atrial_fibrillation	moderate	other
636bf807e8288600070c2317	88	reviewed	urgent	urgent	atrial_fibrillation	none	no_symptoms
636bf807e8288600070c2317	114	reviewed	urgent	urgent	atrial_fibrillation	severe	other
636bf807e8288600070c2317	97	reviewed	urgent	urgent	atrial_fibrillation	severe	other
636bf807e8288600070c2317	93	reviewed	urgent	urgent	atrial_fibrillation	severe	other
636bf807e8288600070c2317	90	reviewed	urgent	urgent	atrial_fibrillation	severe	other
636bf807e8288600070c2317	89	reviewed	urgent	urgent	atrial_fibrillation	severe	other
636bf807e8288600070c2317	102	reviewed	urgent	urgent	atrial_fibrillation	severe	other
636bf807e8288600070c2317	102	reviewed	urgent	urgent	atrial_fibrillation	severe	other
636bf807e8288600070c2317	143	analyzed	quality	quality	quality_to_low	severe	other
636bf807e8288600070c2317	118	reviewed	warning	urgent	atrial_fibrillation	severe	other
636bf807e8288600070c2317	117	reviewed	urgent	urgent	atrial_fibrillation	severe	other
636bf807e8288600070c2317	109	reviewed	urgent	urgent	atrial_fibrillation	severe	other
636bf807e8288600070c2317	105	reviewed	urgent	urgent	atrial_fibrillation	severe	other
636bf807e8288600070c2317	117	reviewed	urgent	urgent	atrial_fibrillation	severe	other
636bf807e8288600070c2317	97	reviewed	urgent	urgent	atrial_fibrillation	severe	other
636bf807e8288600070c2317	112	reviewed	urgent	urgent	atrial_fibrillation	severe	other
636d270f52faff0008868bc8	88	reviewed	urgent	urgent	atrial_fibrillation	none	no_symptoms
636d270f52faff0008868bc8	87	reviewed	urgent	urgent	atrial_fibrillation
636d270f52faff0008868bc8	81	reviewed	urgent	urgent	atrial_fibrillation	none	no_symptoms
636d270f52faff0008868bc8	78	reviewed	urgent	urgent	atrial_fibrillation	none	no_symptoms
636d270f52faff0008868bc8	83	reviewed	urgent	urgent	atrial_fibrillation	none	no_symptoms
636d270f52faff0008868bc8	81	reviewed	urgent	urgent	atrial_fibrillation	none	no_symptoms
636d270f52faff0008868bc8	73	analyzed	normal	normal	sinus	none	no_symptoms
636d270f52faff0008868bc8	69	analyzed	normal	normal	extrasystoles_isolated	none	no_symptoms
636d270f52faff0008868bc8	73	analyzed	normal	normal	sinus	mild	fatigue	other
636d270f52faff0008868bc8	70	analyzed	normal	normal	sinus	none	no_symptoms
636d270f52faff0008868bc8	80	analyzed	normal	normal	sinus	none	no_symptoms
636d270f52faff0008868bc8	77	analyzed	quality	quality	quality_to_low	none	no_symptoms
636d270f52faff0008868bc8	75	reviewed	warning	warning	extrasystoles_big_episode	none	no_symptoms
636d270f52faff0008868bc8	76	analyzed	quality	quality	quality_to_low	mild	palpitations
636d270f52faff0008868bc8	74	analyzed	normal	normal	sinus	mild	fatigue
636d270f52faff0008868bc8	72	analyzed	normal	normal	extrasystoles_isolated	none	no_symptoms
636d270f52faff0008868bc8	84	analyzed	quality	quality	quality_to_low	none	no_symptoms
636d270f52faff0008868bc8	81	reviewed	warning	warning	extrasystoles_frequent	none	no_symptoms
636d270f52faff0008868bc8	71	reviewed	warning	warning	extrasystoles_frequent	none	no_symptoms
636d270f52faff0008868bc8	75	analyzed	normal	normal	sinus	none	no_symptoms
636d270f52faff0008868bc8	72	analyzed	normal	normal	extrasystoles_isolated
636d270f52faff0008868bc8	81	analyzed	quality	quality	quality_to_low	none	no_symptoms
636d270f52faff0008868bc8	77	analyzed	quality	quality	quality_to_low	none	no_symptoms
636d270f52faff0008868bc8	76	analyzed	normal	normal	sinus	none	no_symptoms
636d270f52faff0008868bc8	73	analyzed	normal	normal	extrasystoles_isolated
636d270f52faff0008868bc8	73	analyzed	normal	normal	sinus
636d270f52faff0008868bc8	73	analyzed	quality	quality	quality_to_low	none	no_symptoms
636d270f52faff0008868bc8	73	analyzed	quality	quality	quality_to_low	none	no_symptoms
636d270f52faff0008868bc8	71	analyzed	normal	normal	sinus	none	no_symptoms
636d270f52faff0008868bc8	74	analyzed	normal	normal	sinus	none	no_symptoms
636d270f52faff0008868bc8	73	analyzed	normal	normal	extrasystoles_isolated
636d270f52faff0008868bc8	71	analyzed	normal	normal	sinus	none	no_symptoms
636d270f52faff0008868bc8	79	analyzed	normal	normal	sinus	none	no_symptoms
636d270f52faff0008868bc8	74	analyzed	normal	normal	extrasystoles_isolated	none	no_symptoms
636d270f52faff0008868bc8	93	analyzed	normal	normal	sinus	none	no_symptoms
636d270f52faff0008868bc8	92	analyzed	normal	normal	sinus	none	no_symptoms
636d270f52faff0008868bc8	96	analyzed	normal	normal	sinus	mild	shortness_of_breath
636d270f52faff0008868bc8	94	analyzed	normal	normal	sinus	none	no_symptoms
636d270f52faff0008868bc8	104	analyzed	quality	quality	quality_to_low	none	no_symptoms
636d270f52faff0008868bc8	98	analyzed	normal	normal	sinus	none	no_symptoms
636d270f52faff0008868bc8	97	analyzed	quality	quality	quality_to_low	none	no_symptoms
636d270f52faff0008868bc8	102	reviewed	urgent	warning	dubious_rhythm	none	no_symptoms
636e8851e8288600070c2e52	77	reviewed	warning	urgent	atrial_flutter	none	no_symptoms
636e8851e8288600070c2e52	108	reviewed	urgent	urgent	atrial_flutter	none	no_symptoms
636e8851e8288600070c2e52	67	reviewed	warning	urgent	atrial_flutter	none	no_symptoms
636e8851e8288600070c2e52	100	reviewed	urgent	warning	extrasystoles_trig_episode	none	no_symptoms
636e8851e8288600070c2e52	74	reviewed	warning	urgent	atrial_flutter	none	no_symptoms
636e8851e8288600070c2e52	54	analyzed	normal	normal	sinus	none	no_symptoms
636e8851e8288600070c2e52	93	reviewed	warning	warning	extrasystoles_big_episode	none	no_symptoms
636e8851e8288600070c2e52	91	reviewed	warning	urgent	atrial_flutter	none	no_symptoms
636e8851e8288600070c2e52	86	reviewed	warning	warning	extrasystoles_big_episode	none	no_symptoms
636e8851e8288600070c2e52	100	analyzed	quality	quality	quality_to_low	none	no_symptoms
636e8851e8288600070c2e52	93	reviewed	warning	warning	extrasystoles_trig_episode	none	no_symptoms
636e8851e8288600070c2e52	86	reviewed	urgent	warning	extrasystoles_frequent	none	no_symptoms
636e8851e8288600070c2e52	93	reviewed	urgent	warning	extrasystoles_trig_episode	none	no_symptoms
636e8851e8288600070c2e52	61	reviewed	warning	warning	extrasystoles_frequent	none	no_symptoms
636e8851e8288600070c2e52	54	analyzed	normal	normal	extrasystoles_isolated	none	no_symptoms
636e8851e8288600070c2e52	71	reviewed	urgent	urgent	atrial_fibrillation	none	no_symptoms
636e8851e8288600070c2e52	98	reviewed	warning	warning	extrasystoles_frequent	none	no_symptoms
636e8851e8288600070c2e52	67	reviewed	warning	warning	extrasystoles_bigminy	none	no_symptoms
636e8851e8288600070c2e52	46	analyzed	normal	normal	extrasystoles_isolated	none	no_symptoms
636e8851e8288600070c2e52	47	analyzed	normal	normal	extrasystoles_isolated	none	no_symptoms
636e8851e8288600070c2e52	45	analyzed	normal	normal	extrasystoles_isolated	mild	palpitations
636e8851e8288600070c2e52	75	reviewed	urgent	warning	extrasystoles_frequent	none	no_symptoms
636e8851e8288600070c2e52	77	reviewed	urgent	urgent	atrial_flutter	none	no_symptoms
636e8851e8288600070c2e52	69	reviewed	urgent	warning	extrasystoles_frequent	none	no_symptoms
636e8851e8288600070c2e52	80	reviewed	warning	urgent	atrial_fibrillation	none	no_symptoms
636e8851e8288600070c2e52	55	reviewed	warning	warning	extrasystoles_frequent	none	no_symptoms
636e8851e8288600070c2e52	51	reviewed	warning	warning	extrasystoles_frequent	none	no_symptoms
636e8851e8288600070c2e52	67	reviewed	warning	warning	extrasystoles_bigminy	none	no_symptoms
6371e8c7e8288600070c339a	58	analyzed	normal	normal	sinus	none	no_symptoms
6371e8c7e8288600070c339a	53	analyzed	normal	normal	sinus	none	no_symptoms
6371e8c7e8288600070c339a	52	analyzed	normal	normal	sinus	none	no_symptoms
6371e8c7e8288600070c339a	80	reviewed	warning	warning	extrasystoles_frequent	mild	palpitations
6371e8c7e8288600070c339a	76	reviewed	warning	warning	extrasystoles_trig_episode	mild	palpitations
6371e8c7e8288600070c339a	71	reviewed	warning	warning	extrasystoles_frequent	mild	palpitations
6371e8c7e8288600070c339a	73	analyzed	normal	normal	sinus	none	no_symptoms
6371e8c7e8288600070c339a	73	analyzed	normal	normal	extrasystoles_isolated	none	no_symptoms
6371e8c7e8288600070c339a	71	analyzed	normal	normal	sinus	none	no_symptoms
6371e8c7e8288600070c339a	66	analyzed	normal	normal	sinus	none	no_symptoms
6371e8c7e8288600070c339a	55	analyzed	normal	normal	sinus	none	no_symptoms
6371e8c7e8288600070c339a	66	analyzed	normal	normal	sinus	none	no_symptoms
6371e8c7e8288600070c339a	66	analyzed	normal	normal	sinus	none	no_symptoms
6371e8c7e8288600070c339a	63	analyzed	quality	quality	quality_to_low	none	no_symptoms
6371e8c7e8288600070c339a	45	analyzed	normal	normal	sinus	mild	palpitations
6371e8c7e8288600070c339a	45	reviewed	normal	normal	sinus	mild	palpitations
6371e8c7e8288600070c339a	62	analyzed	normal	normal	sinus	none	no_symptoms
6371e8c7e8288600070c339a	62	analyzed	normal	normal	sinus	none	no_symptoms
6371e8c7e8288600070c339a	49	analyzed	normal	normal	extrasystoles_isolated	moderate	palpitations
6371e8c7e8288600070c339a	47	analyzed	normal	normal	sinus	moderate	palpitations
6371e8c7e8288600070c339a	62	analyzed	quality	quality	quality_to_low	mild	palpitations
6371e8c7e8288600070c339a	57	analyzed	normal	normal	sinus	none	no_symptoms
6371e8c7e8288600070c339a	52	analyzed	normal	normal	sinus	none	no_symptoms
6371e8c7e8288600070c339a	63	reviewed	warning	warning	extrasystoles_big_episode	mild	palpitations
6371e8c7e8288600070c339a	56	analyzed	normal	normal	sinus	none	no_symptoms
6371e8c7e8288600070c339a	53	analyzed	normal	normal	sinus	none	no_symptoms
6371e8c7e8288600070c339a	58	analyzed	normal	normal	sinus	none	no_symptoms
6371e8c7e8288600070c339a	55	analyzed	normal	normal	sinus	none	no_symptoms
6371e8c7e8288600070c339a	56	reviewed	warning	warning	extrasystoles_frequent	mild	palpitations
6371e8c7e8288600070c339a	55	analyzed	normal	normal	sinus	none	no_symptoms
6371e8c7e8288600070c339a	54	analyzed	normal	normal	sinus	none	no_symptoms
6371e8c7e8288600070c339a	58	analyzed	normal	normal	sinus	none	no_symptoms
6371e8c7e8288600070c339a	57	analyzed	normal	normal	sinus	none	no_symptoms
6371e8c7e8288600070c339a	63	analyzed	quality	quality	quality_to_low	none	no_symptoms
6371e8c7e8288600070c339a	59	analyzed	normal	normal	sinus	none	no_symptoms
6371e8c7e8288600070c339a	55	analyzed	normal	normal	sinus	none	no_symptoms
6371e8c7e8288600070c339a	56	analyzed	normal	normal	sinus	none	no_symptoms
6371e8c7e8288600070c339a	54	analyzed	normal	normal	sinus	none	no_symptoms
6371e8c7e8288600070c339a	59	analyzed	normal	normal	sinus	none	no_symptoms
6371e8c7e8288600070c339a	56	analyzed	normal	normal	sinus	none	no_symptoms
6376285746e0fb0007b03a45	78	reviewed	urgent	urgent	atrial_fibrillation	none	no_symptoms
6376285746e0fb0007b03a45	74	analyzed	normal	normal	sinus	none	no_symptoms
6376285746e0fb0007b03a45	75	reviewed	normal	normal	increased_hrv	none	no_symptoms
6376285746e0fb0007b03a45	76	reviewed	normal	normal	sinus	none	no_symptoms
6376285746e0fb0007b03a45	85	reviewed	normal	normal	extrasystoles_isolated	none	no_symptoms
6376285746e0fb0007b03a45	103	analyzed	normal	normal	sinus	none	no_symptoms
6376285746e0fb0007b03a45	97	analyzed	quality	quality	quality_to_low
6376285746e0fb0007b03a45	91	analyzed	normal	normal	sinus	none	no_symptoms
6376285746e0fb0007b03a45	113	reviewed	warning	warning	tachycardia	none	no_symptoms
6376285746e0fb0007b03a45	72	reviewed	normal	normal	sinus	none	no_symptoms
6376285746e0fb0007b03a45	69	reviewed	normal	normal	sinus	none	no_symptoms
6376285746e0fb0007b03a45	84	reviewed	normal	normal	sinus	none	no_symptoms
6376285746e0fb0007b03a45	76	reviewed	normal	normal	sinus	none	no_symptoms
637b967b52faff000728e7c9	61	analyzed	normal	normal	extrasystoles_isolated	none	no_symptoms
637b967b52faff000728e7c9	54	analyzed	quality	quality	quality_to_low	none	no_symptoms
637b967b52faff000728e7c9	55	analyzed	normal	normal	sinus	none	no_symptoms
637b967b52faff000728e7c9	55	analyzed	normal	normal	extrasystoles_isolated	none	no_symptoms
637b967b52faff000728e7c9	57	analyzed	normal	normal	sinus	none	no_symptoms
637b967b52faff000728e7c9	61	analyzed	quality	quality	quality_to_low	none	no_symptoms
637f73874cedfd0007101c5f	75	analyzed	normal	normal	sinus	moderate	lightheaded
637f73874cedfd0007101c5f	71	analyzed	normal	normal	extrasystoles_isolated	moderate	other
637f73874cedfd0007101c5f	63	analyzed	normal	normal	sinus	severe	fatigue
637f73874cedfd0007101c5f	62	analyzed	normal	normal	extrasystoles_isolated	moderate	fatigue
637f73874cedfd0007101c5f	61	analyzed	normal	normal	sinus	moderate	fatigue
637f73874cedfd0007101c5f	68	analyzed	normal	normal	sinus	moderate	palpitations	chest_pains	shortness_of_breath	lightheaded	confused	fatigue
637f73874cedfd0007101c5f	62	analyzed	normal	normal	extrasystoles_isolated	severe	fatigue
637f73874cedfd0007101c5f	68	analyzed	normal	normal	sinus	moderate	palpitations	chest_pains	shortness_of_breath	lightheaded	confused	fatigue
637f73874cedfd0007101c5f	67	analyzed	normal	normal	sinus	moderate	fatigue
637f73874cedfd0007101c5f	65	analyzed	normal	normal	extrasystoles_isolated	moderate	palpitations	chest_pains	shortness_of_breath	lightheaded	confused	fatigue
637f73874cedfd0007101c5f	62	analyzed	normal	normal	sinus	severe	fatigue
637f73874cedfd0007101c5f	71	analyzed	normal	normal	sinus	severe	fatigue
637f73874cedfd0007101c5f	64	analyzed	normal	normal	extrasystoles_isolated	severe	fatigue
637f73874cedfd0007101c5f	68	analyzed	normal	normal	extrasystoles_isolated	moderate	fatigue
637f73874cedfd0007101c5f	64	analyzed	normal	normal	extrasystoles_isolated	moderate	fatigue
637f73874cedfd0007101c5f	66	analyzed	normal	normal	sinus	severe	palpitations	fatigue
637f73874cedfd0007101c5f	64	analyzed	normal	normal	sinus	none	no_symptoms
63945c2e46e0fb0007b06245	93	analyzed	normal	normal	sinus	none	no_symptoms
63945c2e46e0fb0007b06245	91	analyzed	normal	normal	sinus	none	no_symptoms
63945c2e46e0fb0007b06245	89	analyzed	normal	normal	sinus	none	no_symptoms
63945c2e46e0fb0007b06245	78	analyzed	normal	normal	sinus	none	no_symptoms
63945c2e46e0fb0007b06245	96	analyzed	normal	normal	extrasystoles_isolated	moderate	palpitations	shortness_of_breath	lightheaded	fatigue
63945c2e46e0fb0007b06245	87	analyzed	normal	normal	sinus	moderate	shortness_of_breath	lightheaded	fatigue
63945c2e46e0fb0007b06245	86	analyzed	normal	normal	sinus	moderate	shortness_of_breath	lightheaded	fatigue
63945c2e46e0fb0007b06245	78	reviewed	warning	normal	extrasystoles_isolated	moderate	shortness_of_breath	lightheaded	fatigue
63945c2e46e0fb0007b06245	82	analyzed	normal	normal	sinus	severe	palpitations	shortness_of_breath	lightheaded	fatigue
63945c2e46e0fb0007b06245	84	analyzed	normal	normal	sinus	moderate	shortness_of_breath	lightheaded	fatigue
63945c2e46e0fb0007b06245	82	analyzed	normal	normal	extrasystoles_isolated	moderate	shortness_of_breath	confused	fatigue
63945c2e46e0fb0007b06245	81	analyzed	normal	normal	sinus	moderate	palpitations	shortness_of_breath	lightheaded	fatigue
63945c2e46e0fb0007b06245	89	analyzed	quality	quality	quality_to_low	moderate	shortness_of_breath	lightheaded	fatigue
63945c2e46e0fb0007b06245	86	analyzed	normal	normal	sinus	mild	shortness_of_breath	lightheaded	fatigue
63945c2e46e0fb0007b06245	83	analyzed	normal	normal	sinus	mild	shortness_of_breath	lightheaded	fatigue
63945c2e46e0fb0007b06245	99	analyzed	normal	normal	sinus	severe	shortness_of_breath	fatigue
63945c2e46e0fb0007b06245	90	analyzed	normal	normal	sinus	moderate	shortness_of_breath	lightheaded	fatigue
63945c2e46e0fb0007b06245	81	analyzed	normal	normal	sinus	severe	shortness_of_breath	lightheaded	fatigue
63945c2e46e0fb0007b06245	77	analyzed	normal	normal	sinus	moderate	shortness_of_breath	lightheaded	fatigue
63945c2e46e0fb0007b06245	75	analyzed	normal	normal	sinus	moderate	shortness_of_breath	lightheaded	fatigue
63945c2e46e0fb0007b06245	84	analyzed	normal	normal	sinus	moderate	shortness_of_breath	lightheaded	fatigue
63945c2e46e0fb0007b06245	83	analyzed	normal	normal	extrasystoles_isolated	moderate	shortness_of_breath	lightheaded	fatigue
63945c2e46e0fb0007b06245	89	analyzed	normal	normal	sinus	moderate	shortness_of_breath	lightheaded	fatigue
63945c2e46e0fb0007b06245	82	analyzed	normal	normal	sinus	moderate	lightheaded	fatigue
63945c2e46e0fb0007b06245	96	analyzed	normal	normal	extrasystoles_isolated	moderate	shortness_of_breath	lightheaded	fatigue
63945c2e46e0fb0007b06245	92	analyzed	normal	normal	sinus	moderate	shortness_of_breath	lightheaded	fatigue
63945c2e46e0fb0007b06245	89	analyzed	normal	normal	sinus	severe	shortness_of_breath	lightheaded	fatigue
63945c2e46e0fb0007b06245	84	analyzed	normal	normal	sinus	moderate	shortness_of_breath	lightheaded	fatigue
63945c2e46e0fb0007b06245	81	analyzed	normal	normal	sinus	moderate	shortness_of_breath	lightheaded	fatigue
63945c2e46e0fb0007b06245	80	analyzed	normal	normal	sinus	moderate	shortness_of_breath	fatigue
63945c2e46e0fb0007b06245	78	analyzed	normal	normal	sinus	moderate	shortness_of_breath	fatigue
63945c2e46e0fb0007b06245	92	analyzed	normal	normal	sinus	moderate	shortness_of_breath	lightheaded	fatigue
63945c2e46e0fb0007b06245	87	analyzed	normal	normal	sinus	moderate	shortness_of_breath	lightheaded	fatigue
63945c2e46e0fb0007b06245	84	analyzed	normal	normal	extrasystoles_isolated	moderate	shortness_of_breath	lightheaded	fatigue
63945c2e46e0fb0007b06245	108	analyzed	normal	normal	sinus	moderate	palpitations	shortness_of_breath	fatigue
63945c2e46e0fb0007b06245	104	analyzed	normal	normal	sinus	moderate	palpitations	shortness_of_breath	fatigue
63945c2e46e0fb0007b06245	82	analyzed	normal	normal	sinus	moderate	palpitations	shortness_of_breath	fatigue
6399c4e246e0fb0007b068f7	68	analyzed	normal	normal	extrasystoles_isolated	none	no_symptoms
6399c4e246e0fb0007b068f7	55	analyzed	normal	normal	extrasystoles_isolated	none	no_symptoms
6399c4e246e0fb0007b068f7	51	analyzed	normal	normal	sinus
6399c4e246e0fb0007b068f7	65	analyzed	quality	quality	quality_to_low	none	no_symptoms
6399c4e246e0fb0007b068f7	63	analyzed	normal	normal	sinus	none	no_symptoms
6399c4e246e0fb0007b068f7	53	analyzed	normal	normal	sinus	none	no_symptoms
6399c4e246e0fb0007b068f7	57	analyzed	normal	normal	sinus	none	no_symptoms
6399c4e246e0fb0007b068f7	55	analyzed	normal	normal	sinus	none	no_symptoms
6399c4e246e0fb0007b068f7	61	reviewed	warning	warning	extrasystoles_frequent	none	no_symptoms
6399c4e246e0fb0007b068f7	67	analyzed	normal	normal	sinus	none	no_symptoms
6399c4e246e0fb0007b068f7	60	analyzed	normal	normal	extrasystoles_isolated	none	no_symptoms
6399c4e246e0fb0007b068f7	63	reviewed	warning	warning	extrasystoles_big_episode	none	no_symptoms
6399c4e246e0fb0007b068f7	62	analyzed	normal	normal	sinus	none	no_symptoms
6399c4e246e0fb0007b068f7	49	analyzed	normal	normal	extrasystoles_isolated	none	no_symptoms
639c9e6b52faff0007291184	124	analyzed	quality	quality	quality_to_low
639c9e6b52faff0007291184	127	reviewed	urgent	urgent	atrial_fibrillation	none	no_symptoms
639c9e6b52faff0007291184	120	analyzed	quality	quality	quality_to_low	none	no_symptoms
639c9e6b52faff0007291184	113	analyzed	quality	quality	quality_to_low	none	no_symptoms
639c9e6b52faff0007291184	126	reviewed	urgent	urgent	atrial_fibrillation	none	no_symptoms
639c9e6b52faff0007291184	116	reviewed	urgent	urgent	atrial_fibrillation	none	no_symptoms
639c9e6b52faff0007291184	102	reviewed	urgent	urgent	atrial_fibrillation	none	no_symptoms
639c9e6b52faff0007291184	101	reviewed	urgent	urgent	atrial_fibrillation	none	no_symptoms
639c9e6b52faff0007291184	99	reviewed	urgent	urgent	atrial_fibrillation	none	no_symptoms
639c9e6b52faff0007291184	109	reviewed	urgent	urgent	atrial_fibrillation	none	no_symptoms
639c9e6b52faff0007291184	101	reviewed	urgent	urgent	atrial_fibrillation	none	no_symptoms
639c9e6b52faff0007291184	96	reviewed	urgent	urgent	atrial_fibrillation	none	no_symptoms
639c9e6b52faff0007291184	56	analyzed	normal	normal	sinus	none	no_symptoms
639c9e6b52faff0007291184	56	analyzed	normal	normal	sinus	none	no_symptoms
639c9e6b52faff0007291184	56	analyzed	normal	normal	sinus	none	no_symptoms
639c9e6b52faff0007291184	53	analyzed	normal	normal	sinus	none	no_symptoms
639c9e6b52faff0007291184	53	analyzed	normal	normal	sinus	none	no_symptoms
639c9e6b52faff0007291184	109	reviewed	urgent	urgent	atrial_fibrillation	none	no_symptoms
639c9e6b52faff0007291184	97	reviewed	urgent	urgent	atrial_fibrillation	none	no_symptoms
639c9e6b52faff0007291184	56	analyzed	normal	normal	sinus	none	no_symptoms
639c9e6b52faff0007291184	53	analyzed	normal	normal	sinus	none	no_symptoms
639c9e6b52faff0007291184	51	analyzed	normal	normal	sinus	none	no_symptoms
639c9e6b52faff0007291184	122	reviewed	urgent	urgent	atrial_fibrillation	none	no_symptoms
639c9e6b52faff0007291184	118	reviewed	urgent	urgent	atrial_fibrillation	none	no_symptoms
639c9e6b52faff0007291184	117	reviewed	urgent	urgent	atrial_fibrillation	none	no_symptoms
639c9e6b52faff0007291184	107	reviewed	urgent	urgent	atrial_fibrillation	none	no_symptoms
639c9e6b52faff0007291184	52	analyzed	normal	normal	sinus	none	no_symptoms
639c9e6b52faff0007291184	105	reviewed	urgent	urgent	atrial_fibrillation	none	no_symptoms
639c9e6b52faff0007291184	56	analyzed	normal	normal	sinus	none	no_symptoms
639c9e6b52faff0007291184	55	analyzed	normal	normal	sinus	none	no_symptoms
639c9e6b52faff0007291184	59	analyzed	normal	normal	sinus	none	no_symptoms
639c9e6b52faff0007291184	52	analyzed	normal	normal	sinus	none	no_symptoms
639c9e6b52faff0007291184	119	reviewed	urgent	urgent	atrial_fibrillation	none	no_symptoms
639c9e6b52faff0007291184	116	reviewed	urgent	urgent	atrial_fibrillation	none	no_symptoms
639c9e6b52faff0007291184	109	reviewed	urgent	urgent	atrial_fibrillation	none	no_symptoms
639c9e6b52faff0007291184	105	reviewed	urgent	urgent	atrial_fibrillation	none	no_symptoms
639c9e6b52faff0007291184	101	reviewed	urgent	urgent	atrial_fibrillation	none	no_symptoms
639c9e6b52faff0007291184	101	reviewed	urgent	urgent	atrial_fibrillation	none	no_symptoms
639c9e6b52faff0007291184	118	reviewed	urgent	urgent	atrial_fibrillation	none	no_symptoms
639c9e6b52faff0007291184	116	reviewed	urgent	urgent	atrial_fibrillation	none	no_symptoms
639c9e6b52faff0007291184	103	reviewed	urgent	urgent	atrial_fibrillation	none	no_symptoms
639c9e6b52faff0007291184	55	analyzed	normal	normal	extrasystoles_isolated	none	no_symptoms
639c9e6b52faff0007291184	51	analyzed	normal	normal	sinus	none	no_symptoms
639c9e6b52faff0007291184	50	analyzed	normal	normal	sinus	none	no_symptoms
639c9e6b52faff0007291184	48	analyzed	normal	normal	sinus	none	no_symptoms
639c9e6b52faff0007291184	54	analyzed	normal	normal	extrasystoles_isolated	none	no_symptoms
639c9e6b52faff0007291184	53	analyzed	normal	normal	sinus	none	no_symptoms
639c9e6b52faff0007291184	52	analyzed	normal	normal	sinus	none	no_symptoms
639c9e6b52faff0007291184	51	analyzed	normal	normal	sinus	none	no_symptoms
639c9e6b52faff0007291184	46	analyzed	normal	normal	sinus	none	no_symptoms
639c9e6b52faff0007291184	46	analyzed	normal	normal	sinus	none	no_symptoms
63a30052a2c22c1672837b78	72	analyzed	normal	normal	extrasystoles_isolated	none	no_symptoms
63a30052a2c22c1672837b78	69	analyzed	normal	normal	extrasystoles_isolated	none	no_symptoms
63a30052a2c22c1672837b78	67	analyzed	normal	normal	extrasystoles_isolated	none	no_symptoms
63a30052a2c22c1672837b78	67	analyzed	normal	normal	sinus	none	no_symptoms
63a30052a2c22c1672837b78	65	analyzed	normal	normal	sinus	none	no_symptoms
63a30052a2c22c1672837b78	61	analyzed	normal	normal	sinus	none	no_symptoms
63a30052a2c22c1672837b78	63	analyzed	normal	normal	extrasystoles_isolated	none	no_symptoms
63a30052a2c22c1672837b78	60	analyzed	normal	normal	sinus	none	no_symptoms
63a30052a2c22c1672837b78	64	analyzed	normal	normal	sinus	none	no_symptoms
63a30052a2c22c1672837b78	59	analyzed	normal	normal	sinus	none	no_symptoms
63a30052a2c22c1672837b78	58	analyzed	normal	normal	sinus	none	no_symptoms
63a30052a2c22c1672837b78	79	analyzed	normal	normal	extrasystoles_isolated	none	no_symptoms
63a30052a2c22c1672837b78	67	analyzed	normal	normal	extrasystoles_isolated	none	no_symptoms
63a30052a2c22c1672837b78	60	analyzed	normal	normal	sinus	none	no_symptoms
63a30052a2c22c1672837b78	59	analyzed	normal	normal	sinus	none	no_symptoms
63a30052a2c22c1672837b78	56	analyzed	normal	normal	extrasystoles_isolated	none	no_symptoms
63a5cb09a2c22c1672837eb1	123	reviewed	urgent	urgent	atrial_fibrillation	mild	other
63a5cb09a2c22c1672837eb1	110	analyzed	quality	quality	quality_to_low	none	no_symptoms
63a5cb09a2c22c1672837eb1	133	reviewed	urgent	urgent	atrial_fibrillation	none	no_symptoms
63a5cb09a2c22c1672837eb1	117	reviewed	urgent	urgent	atrial_fibrillation	none	no_symptoms
63a5cb09a2c22c1672837eb1	102	reviewed	urgent	urgent	atrial_fibrillation	none	no_symptoms
63a5cb09a2c22c1672837eb1	111	analyzed	quality	quality	quality_to_low	none	no_symptoms
63a5cb09a2c22c1672837eb1	117	reviewed	urgent	urgent	atrial_fibrillation	none	no_symptoms
63a5cb09a2c22c1672837eb1	116	reviewed	urgent	urgent	atrial_fibrillation	none	no_symptoms
63a5cb09a2c22c1672837eb1	108	reviewed	urgent	urgent	atrial_fibrillation	none	no_symptoms
63a5cb09a2c22c1672837eb1	103	reviewed	urgent	urgent	atrial_fibrillation	none	no_symptoms
63a5cb09a2c22c1672837eb1	103	reviewed	urgent	urgent	atrial_fibrillation	none	no_symptoms
63a5cb09a2c22c1672837eb1	131	reviewed	urgent	urgent	atrial_fibrillation	none	no_symptoms
63a5cb09a2c22c1672837eb1	123	reviewed	urgent	urgent	atrial_fibrillation	none	no_symptoms
63a5cb09a2c22c1672837eb1	111	reviewed	urgent	urgent	atrial_fibrillation	none	no_symptoms
63a5cb09a2c22c1672837eb1	117	reviewed	urgent	urgent	atrial_fibrillation	none	no_symptoms
63a5cb09a2c22c1672837eb1	117	reviewed	urgent	urgent	atrial_fibrillation	none	no_symptoms
63a5cb09a2c22c1672837eb1	119	reviewed	urgent	urgent	atrial_fibrillation	none	no_symptoms
63a5cb09a2c22c1672837eb1	108	reviewed	urgent	urgent	atrial_fibrillation	none	no_symptoms
63a5cb09a2c22c1672837eb1	102	reviewed	urgent	urgent	atrial_fibrillation	none	no_symptoms
63a5cb09a2c22c1672837eb1	114	reviewed	urgent	urgent	atrial_fibrillation	none	no_symptoms
63a5cb09a2c22c1672837eb1	105	reviewed	urgent	urgent	atrial_fibrillation	none	no_symptoms
63a5cb09a2c22c1672837eb1	131	analyzed	quality	quality	quality_to_low	none	no_symptoms
63a5cb09a2c22c1672837eb1	125	analyzed	quality	quality	quality_to_low	none	no_symptoms
63a5cb09a2c22c1672837eb1	99	analyzed	quality	quality	quality_to_low	mild	palpitations
63a5cb09a2c22c1672837eb1	109	reviewed	urgent	urgent	atrial_fibrillation	none	no_symptoms
63a5cb09a2c22c1672837eb1	104	reviewed	urgent	urgent	atrial_fibrillation	none	no_symptoms
63a5cb09a2c22c1672837eb1	116	reviewed	urgent	urgent	atrial_fibrillation	none	no_symptoms
63a5cb09a2c22c1672837eb1	106	reviewed	urgent	urgent	atrial_fibrillation	none	no_symptoms
63a5cb09a2c22c1672837eb1	106	reviewed	urgent	urgent	atrial_fibrillation	none	no_symptoms
63a5cb09a2c22c1672837eb1	106	reviewed	urgent	urgent	atrial_fibrillation	none	no_symptoms
63a5cb09a2c22c1672837eb1	93	reviewed	urgent	urgent	atrial_fibrillation	none	no_symptoms
63a5cb09a2c22c1672837eb1	119	reviewed	urgent	urgent	atrial_fibrillation	none	no_symptoms
63a5cb09a2c22c1672837eb1	98	reviewed	urgent	urgent	atrial_fibrillation	none	no_symptoms
63a5cb09a2c22c1672837eb1	123	reviewed	urgent	urgent	atrial_fibrillation	none	no_symptoms
63a5cb09a2c22c1672837eb1	99	reviewed	urgent	urgent	atrial_fibrillation	none	no_symptoms
63a5cb09a2c22c1672837eb1	108	reviewed	urgent	urgent	atrial_fibrillation	none	no_symptoms
63a5cb09a2c22c1672837eb1	100	reviewed	urgent	urgent	atrial_fibrillation	none	no_symptoms
63a5cb09a2c22c1672837eb1	116	reviewed	urgent	urgent	atrial_fibrillation	none	no_symptoms
63a5cb09a2c22c1672837eb1	104	reviewed	urgent	urgent	atrial_fibrillation	none	no_symptoms
63a5cb09a2c22c1672837eb1	124	reviewed	urgent	urgent	atrial_fibrillation	none	no_symptoms
63a5cb09a2c22c1672837eb1	102	reviewed	urgent	urgent	atrial_fibrillation	none	no_symptoms
63ac33cc6296d41365cf8e21	89	reviewed	urgent	urgent	atrial_fibrillation	moderate	palpitations	chest_pains	shortness_of_breath
63ac33cc6296d41365cf8e21	86	reviewed	urgent	urgent	atrial_fibrillation	mild	chest_pains	shortness_of_breath
63ac33cc6296d41365cf8e21	80	reviewed	urgent	urgent	atrial_fibrillation	moderate	palpitations	chest_pains	shortness_of_breath
63ac33cc6296d41365cf8e21	79	reviewed	urgent	urgent	atrial_fibrillation	moderate	palpitations	chest_pains	shortness_of_breath
63ac33cc6296d41365cf8e21	68	analyzed	normal	normal	sinus	none	no_symptoms
63ac33cc6296d41365cf8e21	95	reviewed	urgent	urgent	atrial_fibrillation	moderate	palpitations	chest_pains	shortness_of_breath
63ac33cc6296d41365cf8e21	86	reviewed	urgent	urgent	atrial_fibrillation	mild	palpitations	chest_pains	shortness_of_breath
63ac33cc6296d41365cf8e21	83	reviewed	urgent	urgent	atrial_fibrillation	severe	palpitations	chest_pains	shortness_of_breath
63ac33cc6296d41365cf8e21	81	reviewed	urgent	urgent	atrial_fibrillation	mild	palpitations	chest_pains	shortness_of_breath
63ac33cc6296d41365cf8e21	76	reviewed	urgent	urgent	atrial_fibrillation	severe	palpitations	chest_pains	shortness_of_breath
63ac33cc6296d41365cf8e21	65	analyzed	normal	normal	sinus	none	no_symptoms
63ac33cc6296d41365cf8e21	62	analyzed	normal	normal	sinus	none	no_symptoms
63ac33cc6296d41365cf8e21	61	analyzed	normal	normal	sinus	none	no_symptoms
63ac33cc6296d41365cf8e21	66	analyzed	normal	normal	sinus	none	no_symptoms
63ac33cc6296d41365cf8e21	63	analyzed	normal	normal	sinus	none	no_symptoms
63ac33cc6296d41365cf8e21	63	analyzed	normal	normal	sinus	mild	lightheaded
63ac33cc6296d41365cf8e21	62	analyzed	normal	normal	sinus	mild	lightheaded
63ac33cc6296d41365cf8e21	69	analyzed	normal	normal	sinus	none	no_symptoms
63ac33cc6296d41365cf8e21	62	analyzed	normal	normal	sinus	none	no_symptoms
63ac33cc6296d41365cf8e21	62	analyzed	normal	normal	sinus	none	no_symptoms
63ac33cc6296d41365cf8e21	59	analyzed	normal	normal	sinus	none	no_symptoms
63ac33cc6296d41365cf8e21	66	analyzed	normal	normal	sinus	none	no_symptoms
63ac33cc6296d41365cf8e21	62	analyzed	normal	normal	sinus	none	no_symptoms
63ac33cc6296d41365cf8e21	59	analyzed	normal	normal	sinus	none	no_symptoms
63ac33cc6296d41365cf8e21	54	analyzed	normal	normal	sinus	none	no_symptoms
63ac33cc6296d41365cf8e21	64	analyzed	normal	normal	sinus	none	no_symptoms
63ac33cc6296d41365cf8e21	63	analyzed	normal	normal	sinus	none	no_symptoms
63ac33cc6296d41365cf8e21	61	analyzed	normal	normal	sinus	none	no_symptoms
63ac33cc6296d41365cf8e21	59	analyzed	normal	normal	sinus	none	no_symptoms
63ac33cc6296d41365cf8e21	69	analyzed	normal	normal	sinus	none	no_symptoms
63ac33cc6296d41365cf8e21	64	analyzed	normal	normal	sinus	none	no_symptoms
63ac3f2c6296d41365cf8e2f	86	analyzed	normal	normal	sinus	none	no_symptoms
63ac3f2c6296d41365cf8e2f	86	analyzed	normal	normal	extrasystoles_isolated	none	no_symptoms
63ac3f2c6296d41365cf8e2f	84	analyzed	normal	normal	extrasystoles_isolated	none	no_symptoms
63ac3f2c6296d41365cf8e2f	76	analyzed	normal	normal	sinus	none	no_symptoms
63ac3f2c6296d41365cf8e2f	82	analyzed	normal	normal	sinus	none	no_symptoms
63ac3f2c6296d41365cf8e2f	78	analyzed	normal	normal	extrasystoles_isolated	none	no_symptoms
63ac3f2c6296d41365cf8e2f	78	analyzed	normal	normal	sinus	none	no_symptoms
63ac3f2c6296d41365cf8e2f	76	analyzed	normal	normal	extrasystoles_isolated	none	no_symptoms
63ac3f2c6296d41365cf8e2f	82	analyzed	normal	normal	sinus	none	no_symptoms
63ac3f2c6296d41365cf8e2f	76	analyzed	normal	normal	sinus	none	no_symptoms
63ac3f2c6296d41365cf8e2f	78	analyzed	normal	normal	sinus	none	no_symptoms
63ac3f2c6296d41365cf8e2f	73	analyzed	normal	normal	sinus	none	no_symptoms
63ac3f2c6296d41365cf8e2f	72	reviewed	warning	normal	extrasystoles_isolated	none	no_symptoms
63ac3f2c6296d41365cf8e2f	73	analyzed	normal	normal	extrasystoles_isolated	none	no_symptoms
63ac3f2c6296d41365cf8e2f	72	analyzed	normal	normal	sinus	none	no_symptoms
63ac3f2c6296d41365cf8e2f	75	analyzed	normal	normal	sinus	none	no_symptoms
63b571a0c811632c60e6d91a	84	analyzed	quality	quality	quality_to_low	none	no_symptoms
63b571a0c811632c60e6d91a	72	reviewed	urgent	urgent	atrial_fibrillation	none	no_symptoms
63b571a0c811632c60e6d91a	54	analyzed	normal	normal	sinus	none	no_symptoms
63b571a0c811632c60e6d91a	63	reviewed	warning	warning	extrasystoles_big_episode	none	no_symptoms
63b571a0c811632c60e6d91a	55	analyzed	normal	normal	extrasystoles_isolated	none	no_symptoms
63b571a0c811632c60e6d91a	50	analyzed	normal	normal	extrasystoles_isolated	none	no_symptoms
63b571a0c811632c60e6d91a	54	analyzed	normal	normal	sinus	none	no_symptoms
63b571a0c811632c60e6d91a	53	analyzed	normal	normal	extrasystoles_isolated	none	no_symptoms
63b571a0c811632c60e6d91a	59	reviewed	warning	warning	extrasystoles_frequent	none	no_symptoms
63b571a0c811632c60e6d91a	54	reviewed	warning	warning	extrasystoles_frequent	none	no_symptoms
63b571a0c811632c60e6d91a	54	analyzed	normal	normal	extrasystoles_isolated	none	no_symptoms
63b571a0c811632c60e6d91a	51	analyzed	normal	normal	sinus	none	no_symptoms
63b571a0c811632c60e6d91a	65	reviewed	urgent	urgent	atrial_fibrillation	none	no_symptoms
63b571a0c811632c60e6d91a	62	reviewed	urgent	urgent	atrial_fibrillation	none	no_symptoms
63b571a0c811632c60e6d91a	61	reviewed	urgent	urgent	atrial_fibrillation	none	no_symptoms
63b571a0c811632c60e6d91a	61	analyzed	normal	normal	extrasystoles_isolated	none	no_symptoms
63b571a0c811632c60e6d91a	59	analyzed	normal	normal	sinus	none	no_symptoms
63b571a0c811632c60e6d91a	62	analyzed	normal	normal	sinus	none	no_symptoms
63b571a0c811632c60e6d91a	57	analyzed	normal	normal	sinus	none	no_symptoms
63b571a0c811632c60e6d91a	59	analyzed	normal	normal	sinus	none	no_symptoms
63b571a0c811632c60e6d91a	56	analyzed	normal	normal	extrasystoles_isolated	none	no_symptoms
63b571a0c811632c60e6d91a	56	analyzed	normal	normal	extrasystoles_isolated	none	no_symptoms
63b571a0c811632c60e6d91a	56	analyzed	normal	normal	sinus	none	no_symptoms
63b571a0c811632c60e6d91a	60	analyzed	normal	normal	sinus	none	no_symptoms
63b571a0c811632c60e6d91a	58	analyzed	normal	normal	sinus	none	no_symptoms
63b571a0c811632c60e6d91a	58	analyzed	normal	normal	extrasystoles_isolated	none	no_symptoms
63b571a0c811632c60e6d91a	57	analyzed	normal	normal	extrasystoles_isolated	none	no_symptoms
63b571a0c811632c60e6d91a	58	analyzed	normal	normal	extrasystoles_isolated	none	no_symptoms
63b571a0c811632c60e6d91a	56	reviewed	warning	warning	extrasystoles_big_episode	none	no_symptoms
63b571a0c811632c60e6d91a	54	reviewed	warning	warning	extrasystoles_big_episode	none	no_symptoms
63b571a0c811632c60e6d91a	64	analyzed	normal	normal	extrasystoles_isolated	none	no_symptoms
63b571a0c811632c60e6d91a	54	analyzed	normal	normal	extrasystoles_isolated	none	no_symptoms
63b571a0c811632c60e6d91a	59	analyzed	normal	normal	extrasystoles_isolated	none	no_symptoms
63b571a0c811632c60e6d91a	116	reviewed	warning	warning	tachycardia	none	no_symptoms
63bc17356296d41365cfaaff	123	reviewed	warning	warning	tachycardia	moderate	fatigue
63bc17356296d41365cfaaff	109	analyzed	normal	normal	sinus	moderate	lightheaded	fatigue
63bc17356296d41365cfaaff	115	reviewed	warning	warning	tachycardia	mild	palpitations	fatigue
63bc17356296d41365cfaaff	103	analyzed	normal	normal	extrasystoles_isolated	moderate	fatigue
63bc17356296d41365cfaaff	121	reviewed	warning	warning	tachycardia	moderate	shortness_of_breath	fatigue
63bc17356296d41365cfaaff	114	reviewed	warning	warning	tachycardia	moderate	palpitations	fatigue
63bc17356296d41365cfaaff	104	analyzed	normal	normal	extrasystoles_isolated	moderate	fatigue
63bc17356296d41365cfaaff	119	reviewed	warning	warning	tachycardia	moderate	palpitations	shortness_of_breath	fatigue
63bc17356296d41365cfaaff	101	reviewed	urgent	urgent	atrial_flutter	moderate	palpitations	shortness_of_breath	fatigue
63bc17356296d41365cfaaff	112	reviewed	warning	warning	tachycardia	moderate	palpitations	lightheaded	fatigue
63bc17356296d41365cfaaff	112	reviewed	warning	warning	tachycardia	moderate	fatigue
63bc17356296d41365cfaaff	111	reviewed	warning	warning	extrasystoles_frequent	moderate	palpitations	lightheaded	fatigue
63bc17356296d41365cfaaff	104	reviewed	urgent	warning	tachycardia	severe	shortness_of_breath	fatigue
63bc17356296d41365cfaaff	110	analyzed	normal	normal	sinus	mild	palpitations	shortness_of_breath	lightheaded	fatigue
63bc17356296d41365cfaaff	117	reviewed	warning	warning	tachycardia	mild	shortness_of_breath	fatigue
63bc17356296d41365cfaaff	113	reviewed	warning	warning	tachycardia	severe	palpitations	shortness_of_breath	lightheaded	fatigue
63bc17356296d41365cfaaff	113	reviewed	warning	warning	tachycardia	mild	palpitations	shortness_of_breath	lightheaded	fatigue
63bc17356296d41365cfaaff	108	analyzed	normal	normal	sinus	severe	shortness_of_breath
63bc17356296d41365cfaaff	111	reviewed	warning	warning	tachycardia	severe	palpitations	shortness_of_breath	lightheaded	fatigue
63ca80ccc811632c60e6fde8	125	reviewed	urgent	urgent	atrial_fibrillation	none	no_symptoms
63ca80ccc811632c60e6fde8	125	reviewed	warning	urgent	atrial_fibrillation	none	no_symptoms
63ca80ccc811632c60e6fde8	124	reviewed	urgent	urgent	atrial_fibrillation	none	no_symptoms
63ca80ccc811632c60e6fde8	100	reviewed	urgent	urgent	atrial_fibrillation	none	no_symptoms
63ca80ccc811632c60e6fde8	70	analyzed	normal	normal	sinus	none	no_symptoms
63d3f34a6296d41365cfcbe8	105	reviewed	urgent	urgent	atrial_fibrillation	mild	lightheaded	fatigue
63d3f34a6296d41365cfcbe8	65	reviewed	warning	warning	extrasystoles_frequent	mild	fatigue
63d3f34a6296d41365cfcbe8	53	reviewed	normal	normal	extrasystoles_isolated	none	no_symptoms
63d3f34a6296d41365cfcbe8	52	reviewed	normal	normal	extrasystoles_isolated	mild	fatigue
63d3f34a6296d41365cfcbe8	50	reviewed	warning	warning	extrasystoles_frequent	none	no_symptoms
63d3f34a6296d41365cfcbe8	60	reviewed	warning	warning	tachy_episode	none	no_symptoms
63d3f34a6296d41365cfcbe8	54	reviewed	warning	warning	extrasystoles_frequent	mild	fatigue
63d3f34a6296d41365cfcbe8	51	reviewed	warning	warning	extrasystoles_frequent	mild	lightheaded
63d3f34a6296d41365cfcbe8	50	reviewed	warning	warning	extrasystoles_frequent	mild	lightheaded
63d3f34a6296d41365cfcbe8	53	analyzed	normal	normal	extrasystoles_isolated	none	no_symptoms
63d3f34a6296d41365cfcbe8	52	analyzed	normal	normal	extrasystoles_isolated	mild	lightheaded
63d3f34a6296d41365cfcbe8	53	reviewed	warning	warning	extrasystoles_frequent	none	no_symptoms
63d3f34a6296d41365cfcbe8	48	reviewed	warning	warning	extrasystoles_frequent	mild	lightheaded
63d3f34a6296d41365cfcbe8	56	reviewed	warning	warning	extrasystoles_frequent	none	no_symptoms
63d3f34a6296d41365cfcbe8	52	reviewed	warning	warning	extrasystoles_frequent	none	no_symptoms
63d3f34a6296d41365cfcbe8	49	reviewed	warning	warning	extrasystoles_frequent	mild	fatigue
63d3f34a6296d41365cfcbe8	53	reviewed	warning	warning	extrasystoles_frequent	none	no_symptoms
63d3f34a6296d41365cfcbe8	50	reviewed	warning	warning	extrasystoles_frequent	none	no_symptoms
63d3f34a6296d41365cfcbe8	48	analyzed	normal	normal	extrasystoles_isolated	none	no_symptoms
63d3f34a6296d41365cfcbe8	55	reviewed	warning	warning	extrasystoles_frequent	none	no_symptoms
63d3f34a6296d41365cfcbe8	52	reviewed	warning	warning	extrasystoles_frequent	mild	lightheaded
63d3f34a6296d41365cfcbe8	64	analyzed	quality	quality	quality_to_low	none	no_symptoms
63d3f34a6296d41365cfcbe8	45	analyzed	normal	normal	extrasystoles_isolated	none	no_symptoms
63d3f34a6296d41365cfcbe8	50	reviewed	warning	warning	extrasystoles_frequent	none	no_symptoms
63d3f34a6296d41365cfcbe8	49	reviewed	warning	warning	extrasystoles_frequent	mild	lightheaded
63d3f34a6296d41365cfcbe8	47	reviewed	normal	normal	increased_hrv	none	no_symptoms
63d3f34a6296d41365cfcbe8	48	analyzed	normal	normal	extrasystoles_isolated	none	no_symptoms
63d3f34a6296d41365cfcbe8	49	reviewed	warning	warning	extrasystoles_frequent	none	no_symptoms
63d3f34a6296d41365cfcbe8	49	reviewed	warning	warning	extrasystoles_frequent	none	no_symptoms
63d3f34a6296d41365cfcbe8	52	reviewed	normal	normal	extrasystoles_isolated	mild	fatigue
63d3f34a6296d41365cfcbe8	49	reviewed	warning	warning	extrasystoles_frequent	mild	lightheaded
63d3f34a6296d41365cfcbe8	52	analyzed	normal	normal	extrasystoles_isolated	none	no_symptoms
63d3f34a6296d41365cfcbe8	54	reviewed	warning	normal	extrasystoles_isolated	none	no_symptoms
63d3f34a6296d41365cfcbe8	55	reviewed	warning	warning	extrasystoles_frequent	none	no_symptoms
63d3f34a6296d41365cfcbe8	54	reviewed	warning	warning	extrasystoles_frequent	mild	lightheaded
63d3f34a6296d41365cfcbe8	49	analyzed	normal	normal	extrasystoles_isolated	none	no_symptoms
63d3f34a6296d41365cfcbe8	49	reviewed	warning	warning	extrasystoles_frequent	mild	lightheaded
63d3f34a6296d41365cfcbe8	54	reviewed	warning	warning	extrasystoles_big_episode	none	no_symptoms
63d7aba0a2c22c167283c87c	97	analyzed	normal	normal	sinus	none	no_symptoms
63d7aba0a2c22c167283c87c	62	analyzed	quality	quality	quality_to_low	moderate	shortness_of_breath	fatigue
63d7aba0a2c22c167283c87c	61	analyzed	normal	normal	sinus	moderate	shortness_of_breath	fatigue
63d7aba0a2c22c167283c87c	61	analyzed	normal	normal	sinus	moderate	shortness_of_breath	fatigue
63d7aba0a2c22c167283c87c	75	analyzed	normal	normal	sinus	moderate	shortness_of_breath	fatigue
63d7aba0a2c22c167283c87c	64	analyzed	normal	normal	sinus	mild	shortness_of_breath	fatigue
63d7aba0a2c22c167283c87c	61	analyzed	normal	normal	sinus	moderate	shortness_of_breath	fatigue
63d7aba0a2c22c167283c87c	68	analyzed	normal	normal	sinus	moderate	shortness_of_breath	fatigue
63d7aba0a2c22c167283c87c	65	analyzed	normal	normal	sinus	moderate	shortness_of_breath	fatigue
63d7aba0a2c22c167283c87c	62	analyzed	normal	normal	extrasystoles_isolated	mild	shortness_of_breath	other
63d7aba0a2c22c167283c87c	109	analyzed	quality	quality	quality_to_low	moderate	shortness_of_breath	fatigue
63d7aba0a2c22c167283c87c	126	reviewed	urgent	urgent	atrial_fibrillation	moderate	shortness_of_breath	fatigue
63d7aba0a2c22c167283c87c	126	reviewed	urgent	urgent	atrial_fibrillation	moderate	shortness_of_breath	fatigue
63d7aba0a2c22c167283c87c	122	reviewed	urgent	urgent	atrial_fibrillation	moderate	shortness_of_breath	fatigue	other
63d7aba0a2c22c167283c87c	117	reviewed	urgent	urgent	atrial_fibrillation	moderate	shortness_of_breath	fatigue
63d7aba0a2c22c167283c87c	114	reviewed	urgent	urgent	atrial_fibrillation	moderate	shortness_of_breath	fatigue
63d7aba0a2c22c167283c87c	124	reviewed	urgent	urgent	atrial_fibrillation	mild	shortness_of_breath	fatigue
63d7aba0a2c22c167283c87c	124	analyzed	quality	quality	quality_to_low	mild	other
63d7aba0a2c22c167283c87c	124	analyzed	quality	quality	quality_to_low	mild	other
63d7aba0a2c22c167283c87c	131	reviewed	urgent	urgent	atrial_fibrillation	mild	fatigue	other
63d7aba0a2c22c167283c87c	125	reviewed	urgent	urgent	atrial_fibrillation	mild	other
63d7aba0a2c22c167283c87c	121	reviewed	urgent	urgent	atrial_fibrillation	mild	other
63d7aba0a2c22c167283c87c	126	analyzed	quality	quality	quality_to_low	none	no_symptoms
63d7aba0a2c22c167283c87c	125	reviewed	urgent	urgent	atrial_fibrillation	none	no_symptoms
63d7aba0a2c22c167283c87c	124	reviewed	urgent	urgent	atrial_fibrillation	none	no_symptoms
63d7aba0a2c22c167283c87c	119	reviewed	urgent	urgent	atrial_fibrillation	mild	shortness_of_breath
63d7aba0a2c22c167283c87c	115	reviewed	urgent	urgent	atrial_fibrillation	mild	shortness_of_breath
63d7aba0a2c22c167283c87c	119	reviewed	urgent	urgent	atrial_fibrillation	none	no_symptoms
63d7aba0a2c22c167283c87c	118	reviewed	urgent	urgent	atrial_fibrillation	none	no_symptoms
63d7aba0a2c22c167283c87c	122	reviewed	urgent	urgent	atrial_fibrillation	none	no_symptoms
63d7aba0a2c22c167283c87c	119	reviewed	urgent	urgent	atrial_fibrillation	none	no_symptoms
63d7aba0a2c22c167283c87c	118	reviewed	urgent	urgent	atrial_fibrillation	none	no_symptoms
63d7aba0a2c22c167283c87c	126	analyzed	quality	quality	quality_to_low	none	no_symptoms
63d7aba0a2c22c167283c87c	104	analyzed	quality	quality	quality_to_low	none	no_symptoms
63d7aba0a2c22c167283c87c	87	analyzed	quality	quality	quality_to_low	none	no_symptoms
63d7aba0a2c22c167283c87c	124	reviewed	urgent	urgent	atrial_fibrillation	none	no_symptoms
63d7aba0a2c22c167283c87c	123	reviewed	urgent	urgent	atrial_fibrillation	none	no_symptoms
63d7aba0a2c22c167283c87c	124	reviewed	urgent	urgent	atrial_fibrillation	mild	shortness_of_breath
63d7aba0a2c22c167283c87c	71	analyzed	normal	normal	sinus	severe	shortness_of_breath
63d7aba0a2c22c167283c87c	77	reviewed	warning	warning	extrasystoles_big_episode	severe	shortness_of_breath
63d7c1ce6296d41365cfd10c	74	analyzed	normal	normal	extrasystoles_isolated
63d7c1ce6296d41365cfd10c	80	reviewed	urgent	urgent	atrial_flutter	none	no_symptoms
63d7c1ce6296d41365cfd10c	70	reviewed	urgent	warning	extrasystoles_trig_episode	none	no_symptoms
63d7c1ce6296d41365cfd10c	108	reviewed	warning	urgent	atrial_fibrillation	moderate	shortness_of_breath
63d7c1ce6296d41365cfd10c	100	reviewed	urgent	urgent	atrial_fibrillation	mild	other
63d7c1ce6296d41365cfd10c	88	reviewed	urgent	urgent	atrial_fibrillation	mild	shortness_of_breath
63d7c1ce6296d41365cfd10c	121	reviewed	urgent	urgent	atrial_fibrillation	mild	racing_heart
63d7c1ce6296d41365cfd10c	86	reviewed	urgent	warning	extrasystoles_frequent	none	no_symptoms
63d7c1ce6296d41365cfd10c	84	reviewed	urgent	warning	extrasystoles_big_episode	none	no_symptoms
63d7c1ce6296d41365cfd10c	78	reviewed	warning	warning	extrasystoles_frequent	none	no_symptoms
63d7c1ce6296d41365cfd10c	75	analyzed	quality	quality	quality_to_low	none	no_symptoms
63d7c1ce6296d41365cfd10c	90	reviewed	urgent	warning	extrasystoles_frequent	none	no_symptoms
63d7c1ce6296d41365cfd10c	78	reviewed	urgent	warning	extrasystoles_frequent	none	no_symptoms
63d7c1ce6296d41365cfd10c	83	reviewed	warning	warning	extrasystoles_frequent	mild	palpitations
63d7c1ce6296d41365cfd10c	82	reviewed	warning	warning	extrasystoles_frequent	mild	palpitations
63d7c1ce6296d41365cfd10c	84	reviewed	urgent	warning	extrasystoles_frequent	mild	palpitations
63d7c1ce6296d41365cfd10c	72	reviewed	warning	warning	extrasystoles_frequent	none	no_symptoms
63d7c1ce6296d41365cfd10c	77	analyzed	normal	normal	extrasystoles_isolated	mild	palpitations
63d7c1ce6296d41365cfd10c	76	reviewed	urgent	urgent	atrial_flutter	mild	palpitations
63d7c1ce6296d41365cfd10c	85	reviewed	urgent	urgent	atrial_flutter	none	no_symptoms
63d7c1ce6296d41365cfd10c	77	reviewed	warning	warning	extrasystoles_frequent	none	no_symptoms
63d7c1ce6296d41365cfd10c	76	reviewed	warning	warning	extrasystoles_frequent	none	no_symptoms
63d7c1ce6296d41365cfd10c	79	reviewed	urgent	warning	extrasystoles_frequent	none	no_symptoms
63d7c1ce6296d41365cfd10c	71	reviewed	warning	warning	extrasystoles_frequent	none	no_symptoms
63d7c1ce6296d41365cfd10c	74	analyzed	normal	normal	sinus	none	no_symptoms
63d7c1ce6296d41365cfd10c	75	pending_review	warning	warning	extrasystoles_frequent	none	no_symptoms
63dd5463a2c22c167283cfef	66	reviewed	urgent	urgent	atrial_fibrillation	none	no_symptoms
63dd5463a2c22c167283cfef	69	reviewed	urgent	urgent	atrial_fibrillation	none	no_symptoms
63dd5463a2c22c167283cfef	64	reviewed	urgent	urgent	atrial_fibrillation	none	no_symptoms
63dd5463a2c22c167283cfef	68	reviewed	urgent	urgent	atrial_fibrillation	none	no_symptoms
63dd5463a2c22c167283cfef	66	reviewed	urgent	urgent	atrial_fibrillation	none	no_symptoms
63dd5463a2c22c167283cfef	66	reviewed	urgent	urgent	atrial_fibrillation	none	no_symptoms
63dd5463a2c22c167283cfef	61	reviewed	urgent	urgent	atrial_fibrillation	none	no_symptoms
63dd5463a2c22c167283cfef	71	reviewed	urgent	urgent	atrial_fibrillation	none	no_symptoms
63dd5463a2c22c167283cfef	60	reviewed	urgent	urgent	atrial_fibrillation	none	no_symptoms
63dd5463a2c22c167283cfef	61	reviewed	urgent	urgent	atrial_fibrillation	none	no_symptoms
63dd5463a2c22c167283cfef	59	reviewed	urgent	urgent	atrial_fibrillation	none	no_symptoms
63dd5463a2c22c167283cfef	72	reviewed	urgent	urgent	atrial_fibrillation	none	no_symptoms
63dd5463a2c22c167283cfef	61	reviewed	urgent	urgent	atrial_fibrillation	none	no_symptoms
63dd5463a2c22c167283cfef	67	reviewed	urgent	urgent	atrial_fibrillation	none	no_symptoms
63dd5463a2c22c167283cfef	64	reviewed	urgent	urgent	atrial_fibrillation	none	no_symptoms
63e5128c9858712196cd433e	110	reviewed	urgent	urgent	atrial_flutter	none	no_symptoms
63e5128c9858712196cd433e	107	reviewed	urgent	urgent	atrial_fibrillation	none	no_symptoms
63e5128c9858712196cd433e	91	reviewed	urgent	urgent	atrial_fibrillation	none	no_symptoms
63e5128c9858712196cd433e	98	reviewed	urgent	urgent	atrial_fibrillation	none	no_symptoms
63e5128c9858712196cd433e	89	reviewed	urgent	urgent	atrial_fibrillation	none	no_symptoms
63e5128c9858712196cd433e	117	reviewed	urgent	urgent	atrial_fibrillation	none	no_symptoms
63e5128c9858712196cd433e	99	reviewed	urgent	urgent	atrial_fibrillation
63e5128c9858712196cd433e	122	analyzed	quality	quality	quality_to_low	none	no_symptoms
63e5128c9858712196cd433e	119	analyzed	quality	quality	quality_to_low	none	no_symptoms
63e5128c9858712196cd433e	105	reviewed	urgent	urgent	atrial_fibrillation	none	no_symptoms
63e5128c9858712196cd433e	97	reviewed	urgent	urgent	atrial_fibrillation	mild	lightheaded
63e5128c9858712196cd433e	92	reviewed	urgent	urgent	atrial_fibrillation	none	no_symptoms
63e5128c9858712196cd433e	105	reviewed	urgent	urgent	atrial_fibrillation	none	no_symptoms
63e5128c9858712196cd433e	100	reviewed	urgent	urgent	atrial_fibrillation	none	no_symptoms
63e5128c9858712196cd433e	89	reviewed	urgent	urgent	atrial_fibrillation	none	no_symptoms
63e5128c9858712196cd433e	106	reviewed	urgent	urgent	atrial_fibrillation	mild	shortness_of_breath
63e5128c9858712196cd433e	101	reviewed	urgent	urgent	atrial_fibrillation	none	no_symptoms
63e5128c9858712196cd433e	84	reviewed	urgent	urgent	atrial_fibrillation	none	no_symptoms
63e5128c9858712196cd433e	97	reviewed	urgent	urgent	atrial_fibrillation	none	no_symptoms
63e5128c9858712196cd433e	95	reviewed	urgent	urgent	atrial_fibrillation	none	no_symptoms
63e5128c9858712196cd433e	79	reviewed	urgent	urgent	atrial_fibrillation	none	no_symptoms
63e5128c9858712196cd433e	118	reviewed	urgent	urgent	atrial_fibrillation
63e5128c9858712196cd433e	98	reviewed	urgent	urgent	atrial_fibrillation	none	no_symptoms
63e5128c9858712196cd433e	95	reviewed	urgent	urgent	atrial_fibrillation	none	no_symptoms
63e5128c9858712196cd433e	110	reviewed	urgent	urgent	atrial_fibrillation	mild	shortness_of_breath
63e5128c9858712196cd433e	105	reviewed	urgent	urgent	atrial_fibrillation	mild	shortness_of_breath
63e5128c9858712196cd433e	112	analyzed	quality	quality	quality_to_low	none	no_symptoms
63e5128c9858712196cd433e	104	reviewed	urgent	urgent	atrial_fibrillation	none	no_symptoms
63e5128c9858712196cd433e	97	reviewed	urgent	urgent	atrial_fibrillation	none	no_symptoms
63e5128c9858712196cd433e	99	reviewed	urgent	urgent	atrial_fibrillation	none	no_symptoms
63e5128c9858712196cd433e	90	reviewed	urgent	urgent	atrial_fibrillation	mild	shortness_of_breath
63e5128c9858712196cd433e	86	reviewed	urgent	urgent	atrial_fibrillation	none	no_symptoms
63e5128c9858712196cd433e	110	reviewed	urgent	urgent	atrial_fibrillation	mild	other
63e5128c9858712196cd433e	109	reviewed	urgent	urgent	atrial_fibrillation	mild	other
63e5128c9858712196cd433e	99	reviewed	urgent	urgent	atrial_fibrillation	none	no_symptoms
63e5128c9858712196cd433e	90	reviewed	urgent	urgent	atrial_fibrillation	none	no_symptoms
63e5128c9858712196cd433e	99	analyzed	quality	quality	quality_to_low	none	no_symptoms
63e5128c9858712196cd433e	95	analyzed	quality	quality	quality_to_low	mild	shortness_of_breath
63e5128c9858712196cd433e	77	analyzed	quality	quality	quality_to_low	mild	shortness_of_breath
63e5128c9858712196cd433e	103	reviewed	urgent	urgent	atrial_fibrillation	none	no_symptoms
63e5128c9858712196cd433e	81	reviewed	urgent	urgent	atrial_fibrillation	none	no_symptoms
63e5128c9858712196cd433e	72	reviewed	urgent	urgent	atrial_fibrillation	none	no_symptoms
63e5128c9858712196cd433e	82	reviewed	urgent	urgent	atrial_fibrillation	mild	lightheaded
63e62bad9858712196cd4482	60	analyzed	normal	normal	sinus	none	no_symptoms
63e62bad9858712196cd4482	62	analyzed	normal	normal	sinus	none	no_symptoms
63e62bad9858712196cd4482	61	analyzed	normal	normal	sinus	none	no_symptoms
63e62bad9858712196cd4482	60	analyzed	normal	normal	sinus	none	no_symptoms
63e62bad9858712196cd4482	60	analyzed	normal	normal	sinus	none	no_symptoms
63e62bad9858712196cd4482	60	reviewed	normal	normal	sinus	none	no_symptoms
63e62bad9858712196cd4482	61	analyzed	normal	normal	extrasystoles_isolated	none	no_symptoms
63e62bad9858712196cd4482	61	analyzed	normal	normal	extrasystoles_isolated	none	no_symptoms
63e62bad9858712196cd4482	61	analyzed	normal	normal	extrasystoles_isolated	none	no_symptoms
63e62bad9858712196cd4482	60	analyzed	normal	normal	sinus	none	no_symptoms
63e62bad9858712196cd4482	60	analyzed	normal	normal	sinus	none	no_symptoms
63e62bad9858712196cd4482	60	analyzed	normal	normal	extrasystoles_isolated	none	no_symptoms
63e62bad9858712196cd4482	60	analyzed	normal	normal	sinus	none	no_symptoms
63e62bad9858712196cd4482	60	reviewed	warning	normal	sinus	none	no_symptoms
63e62bad9858712196cd4482	66	analyzed	normal	normal	sinus	none	no_symptoms
63e62bad9858712196cd4482	63	analyzed	normal	normal	extrasystoles_isolated	none	no_symptoms
63e62bad9858712196cd4482	60	analyzed	normal	normal	sinus	none	no_symptoms
63e62bad9858712196cd4482	62	analyzed	normal	normal	sinus	none	no_symptoms
63e62bad9858712196cd4482	60	analyzed	normal	normal	sinus	none	no_symptoms
63e62bad9858712196cd4482	60	analyzed	normal	normal	extrasystoles_isolated	none	no_symptoms
63e62bad9858712196cd4482	60	analyzed	normal	normal	sinus	none	no_symptoms
63e62bad9858712196cd4482	60	analyzed	normal	normal	sinus	none	no_symptoms
63e62bad9858712196cd4482	60	analyzed	normal	normal	sinus	none	no_symptoms
63e62bad9858712196cd4482	60	analyzed	normal	normal	sinus	none	no_symptoms
63e6354fa2c22c167283dba1	61	reviewed	urgent	warning	extrasystoles_frequent	none	no_symptoms
63e6354fa2c22c167283dba1	69	reviewed	urgent	warning	extrasystoles_frequent	none	no_symptoms
63e6354fa2c22c167283dba1	61	reviewed	urgent	warning	extrasystoles_frequent	none	no_symptoms
63e6354fa2c22c167283dba1	67	reviewed	urgent	warning	extrasystoles_frequent	none	no_symptoms
63e6354fa2c22c167283dba1	98	reviewed	urgent	urgent	atrial_fibrillation	none	no_symptoms
63e6354fa2c22c167283dba1	85	reviewed	urgent	urgent	atrial_fibrillation	none	no_symptoms
63e6354fa2c22c167283dba1	73	reviewed	urgent	urgent	atrial_fibrillation	none	no_symptoms
63e6354fa2c22c167283dba1	75	reviewed	urgent	urgent	atrial_fibrillation	none	no_symptoms
63e6354fa2c22c167283dba1	74	reviewed	urgent	urgent	atrial_fibrillation	none	no_symptoms
63e6354fa2c22c167283dba1	67	reviewed	urgent	urgent	atrial_fibrillation	none	no_symptoms
63e6354fa2c22c167283dba1	64	reviewed	warning	warning	extrasystoles_frequent	none	no_symptoms
63e6354fa2c22c167283dba1	119	analyzed	quality	quality	quality_to_low	none	no_symptoms
63e6354fa2c22c167283dba1	59	analyzed	quality	quality	quality_to_low	none	no_symptoms
63e6354fa2c22c167283dba1	68	reviewed	urgent	urgent	atrial_fibrillation	none	no_symptoms
63e6354fa2c22c167283dba1	62	reviewed	urgent	warning	extrasystoles_frequent	none	no_symptoms
63e6354fa2c22c167283dba1	64	reviewed	warning	urgent	atrial_fibrillation	none	no_symptoms
63e6354fa2c22c167283dba1	63	reviewed	urgent	urgent	atrial_fibrillation	none	no_symptoms
63e6354fa2c22c167283dba1	63	reviewed	urgent	urgent	atrial_fibrillation	none	no_symptoms
63e6354fa2c22c167283dba1	66	reviewed	urgent	warning	extrasystoles_frequent	none	no_symptoms
63e6354fa2c22c167283dba1	63	reviewed	urgent	warning	extrasystoles_frequent	none	no_symptoms
63e6354fa2c22c167283dba1	68	reviewed	warning	urgent	atrial_fibrillation	none	no_symptoms
63e6354fa2c22c167283dba1	61	reviewed	warning	warning	extrasystoles_frequent	none	no_symptoms
63e6354fa2c22c167283dba1	69	reviewed	warning	warning	extrasystoles_frequent	none	no_symptoms
63e6354fa2c22c167283dba1	66	reviewed	urgent	warning	extrasystoles_frequent	none	no_symptoms
63e6354fa2c22c167283dba1	69	reviewed	urgent	urgent	atrial_fibrillation	none	no_symptoms
63ef76cba2c22c167283e72c	67	analyzed	normal	normal	extrasystoles_isolated	none	no_symptoms
63ef76cba2c22c167283e72c	74	analyzed	normal	normal	extrasystoles_isolated	moderate	fatigue
63ef76cba2c22c167283e72c	82	analyzed	normal	normal	extrasystoles_isolated	moderate	shortness_of_breath	fatigue
63ef76cba2c22c167283e72c	123	reviewed	warning	urgent	atrial_fibrillation	mild	chest_pains
63ef76cba2c22c167283e72c	123	reviewed	warning	urgent	atrial_fibrillation	mild	chest_pains
63ef76cba2c22c167283e72c	96	analyzed	normal	normal	sinus	moderate	chest_pains	shortness_of_breath	fatigue
63ef76cba2c22c167283e72c	102	reviewed	urgent	urgent	atrial_fibrillation	moderate	chest_pains	shortness_of_breath	fatigue
63f400289858712196cd5691	50	analyzed	normal	normal	extrasystoles_isolated	none	no_symptoms
63f400289858712196cd5691	49	analyzed	normal	normal	sinus	none	no_symptoms
63f400289858712196cd5691	51	analyzed	normal	normal	sinus	none	no_symptoms
63f400289858712196cd5691	50	analyzed	normal	normal	sinus	none	no_symptoms
63f400289858712196cd5691	49	analyzed	normal	normal	sinus	none	no_symptoms
63f400289858712196cd5691	49	analyzed	normal	normal	sinus	none	no_symptoms
63f400289858712196cd5691	48	analyzed	normal	normal	sinus	none	no_symptoms
63f400289858712196cd5691	47	analyzed	normal	normal	sinus	none	no_symptoms
63f400289858712196cd5691	47	analyzed	normal	normal	sinus	none	no_symptoms
63f400289858712196cd5691	51	reviewed	normal	normal	sinus	none	no_symptoms
63f400289858712196cd5691	146	analyzed	quality	quality	quality_to_low	none	no_symptoms
63f400289858712196cd5691	55	analyzed	normal	normal	sinus	none	no_symptoms
63f400289858712196cd5691	144	reviewed	warning	warning	tachycardia	none	no_symptoms
63f400289858712196cd5691	139	reviewed	urgent	urgent	atrial_flutter	none	no_symptoms
63f400289858712196cd5691	139	reviewed	urgent	urgent	atrial_flutter	none	no_symptoms
63f400289858712196cd5691	138	reviewed	urgent	urgent	atrial_flutter	mild	palpitations
63f400289858712196cd5691	138	reviewed	urgent	urgent	atrial_flutter	none	no_symptoms
63f400289858712196cd5691	136	reviewed	urgent	urgent	atrial_flutter	none	no_symptoms
63f400289858712196cd5691	136	reviewed	urgent	urgent	atrial_flutter	none	no_symptoms
63f400289858712196cd5691	135	reviewed	warning	warning	tachycardia	none	no_symptoms
63f400289858712196cd5691	134	reviewed	urgent	warning	tachycardia	none	no_symptoms
63f400289858712196cd5691	123	reviewed	urgent	warning	tachycardia	none	no_symptoms
63f400289858712196cd5691	142	analyzed	quality	quality	quality_to_low	none	no_symptoms
63f400289858712196cd5691	141	analyzed	quality	quality	quality_to_low	none	no_symptoms
63f400289858712196cd5691	121	analyzed	quality	quality	quality_to_low	none	no_symptoms
63f400289858712196cd5691	61	analyzed	normal	normal	sinus	none	no_symptoms
63f400289858712196cd5691	53	analyzed	normal	normal	sinus	none	no_symptoms
63f400289858712196cd5691	145	reviewed	warning	urgent	atrial_flutter	none	no_symptoms
63f400289858712196cd5691	143	reviewed	warning	warning	tachycardia	none	no_symptoms
63f400289858712196cd5691	142	reviewed	warning	urgent	atrial_flutter	none	no_symptoms
63f400289858712196cd5691	142	reviewed	warning	urgent	atrial_flutter	none	no_symptoms
63f400289858712196cd5691	142	reviewed	warning	warning	tachycardia	none	no_symptoms
63f400289858712196cd5691	142	reviewed	warning	warning	tachycardia	none	no_symptoms
63f400289858712196cd5691	141	reviewed	warning	urgent	atrial_flutter	none	no_symptoms
63f400289858712196cd5691	141	reviewed	warning	warning	tachycardia	none	no_symptoms
63f400289858712196cd5691	140	reviewed	warning	warning	tachycardia	none	no_symptoms
63f400289858712196cd5691	140	reviewed	warning	warning	tachycardia	none	no_symptoms
63f400289858712196cd5691	136	reviewed	urgent	urgent	atrial_flutter
63f400289858712196cd5691	135	reviewed	urgent	urgent	atrial_fibrillation	none	no_symptoms
63f400289858712196cd5691	130	reviewed	urgent	urgent	atrial_fibrillation	none	no_symptoms
63f400289858712196cd5691	125	reviewed	urgent	urgent	atrial_fibrillation	none	no_symptoms
63f400289858712196cd5691	152	analyzed	quality	quality	quality_to_low	none	no_symptoms
63f400289858712196cd5691	149	analyzed	quality	quality	quality_to_low	none	no_symptoms
63f400289858712196cd5691	96	analyzed	quality	quality	quality_to_low	none	no_symptoms
63f400289858712196cd5691	128	reviewed	warning	urgent	atrial_flutter	none	no_symptoms
63f400289858712196cd5691	50	analyzed	normal	normal	sinus	none	no_symptoms
63f400289858712196cd5691	50	analyzed	normal	normal	sinus	none	no_symptoms
63f400289858712196cd5691	52	analyzed	quality	quality	quality_to_low	none	no_symptoms
63f400289858712196cd5691	52	analyzed	normal	normal	sinus	none	no_symptoms
63f400289858712196cd5691	49	analyzed	normal	normal	sinus	none	no_symptoms
63f400289858712196cd5691	55	analyzed	quality	quality	quality_to_low	none	no_symptoms
63f400289858712196cd5691	54	analyzed	normal	normal	extrasystoles_isolated	none	no_symptoms
63f400289858712196cd5691	50	analyzed	normal	normal	extrasystoles_isolated	none	no_symptoms
63f400289858712196cd5691	54	analyzed	normal	normal	sinus	none	no_symptoms
63f400289858712196cd5691	50	analyzed	normal	normal	sinus	none	no_symptoms
63f400289858712196cd5691	68	analyzed	normal	normal	sinus	none	no_symptoms
63f400289858712196cd5691	51	analyzed	normal	normal	extrasystoles_isolated	none	no_symptoms
63f400289858712196cd5691	142	reviewed	warning	warning	tachycardia	none	no_symptoms
63f400289858712196cd5691	142	reviewed	urgent	urgent	atrial_flutter	none	no_symptoms
63f400289858712196cd5691	142	reviewed	urgent	warning	tachycardia	none	no_symptoms
63f400289858712196cd5691	141	reviewed	urgent	warning	tachycardia	none	no_symptoms
63f400289858712196cd5691	137	reviewed	warning	warning	tachycardia	none	no_symptoms
63f400289858712196cd5691	146	analyzed	quality	quality	quality_to_low	none	no_symptoms
63f400289858712196cd5691	56	analyzed	normal	normal	sinus	none	no_symptoms
63f400289858712196cd5691	121	reviewed	urgent	urgent	atrial_fibrillation	none	no_symptoms
63f400289858712196cd5691	117	reviewed	urgent	urgent	atrial_fibrillation	none	no_symptoms
63f400289858712196cd5691	114	reviewed	warning	urgent	atrial_flutter	none	no_symptoms
63f400289858712196cd5691	112	reviewed	warning	urgent	atrial_flutter	none	no_symptoms
63f400289858712196cd5691	97	reviewed	warning	urgent	atrial_fibrillation	none	no_symptoms
63f400289858712196cd5691	52	analyzed	normal	normal	sinus	none	no_symptoms
63f400289858712196cd5691	51	analyzed	normal	normal	extrasystoles_isolated	none	no_symptoms
63f400289858712196cd5691	50	analyzed	normal	normal	sinus	none	no_symptoms
63f400289858712196cd5691	57	analyzed	normal	normal	sinus	none	no_symptoms
63f400289858712196cd5691	51	analyzed	normal	normal	extrasystoles_isolated	none	no_symptoms
63f400289858712196cd5691	57	analyzed	normal	normal	sinus	none	no_symptoms
63f400289858712196cd5691	55	analyzed	normal	normal	sinus	none	no_symptoms
63f400289858712196cd5691	50	analyzed	normal	normal	sinus	none	no_symptoms
63f49acda2c22c167283ed95	103	reviewed	urgent	urgent	atrial_fibrillation	mild	palpitations
63f49acda2c22c167283ed95	83	reviewed	urgent	urgent	atrial_fibrillation	mild	palpitations
63f49acda2c22c167283ed95	90	reviewed	urgent	urgent	atrial_fibrillation	none	no_symptoms
63f49acda2c22c167283ed95	88	reviewed	urgent	urgent	atrial_fibrillation	mild	palpitations
63f49acda2c22c167283ed95	92	analyzed	quality	quality	quality_to_low	none	no_symptoms
63f49acda2c22c167283ed95	88	reviewed	urgent	urgent	atrial_fibrillation	none	no_symptoms
63f49acda2c22c167283ed95	102	analyzed	quality	quality	quality_to_low	none	no_symptoms
63f49acda2c22c167283ed95	96	reviewed	urgent	urgent	atrial_fibrillation	none	no_symptoms
63f49acda2c22c167283ed95	87	reviewed	urgent	urgent	atrial_fibrillation	none	no_symptoms
63f49acda2c22c167283ed95	92	reviewed	urgent	urgent	atrial_fibrillation	mild	lightheaded
63f49acda2c22c167283ed95	85	reviewed	urgent	urgent	atrial_fibrillation	none	no_symptoms
63f49acda2c22c167283ed95	86	reviewed	urgent	urgent	atrial_fibrillation	mild	palpitations
63f49acda2c22c167283ed95	84	reviewed	urgent	urgent	atrial_fibrillation	none	no_symptoms
63f49acda2c22c167283ed95	97	reviewed	urgent	urgent	atrial_fibrillation	none	no_symptoms
63f49acda2c22c167283ed95	88	reviewed	urgent	urgent	atrial_fibrillation	none	no_symptoms
63f49acda2c22c167283ed95	87	reviewed	urgent	urgent	atrial_fibrillation	mild	palpitations
63f49acda2c22c167283ed95	83	reviewed	urgent	urgent	atrial_fibrillation	none	no_symptoms
63f49acda2c22c167283ed95	95	reviewed	urgent	urgent	atrial_fibrillation	none	no_symptoms
63f49acda2c22c167283ed95	97	reviewed	urgent	urgent	atrial_fibrillation	mild	palpitations
63f49acda2c22c167283ed95	86	reviewed	urgent	urgent	atrial_fibrillation	none	no_symptoms
63f49acda2c22c167283ed95	53	analyzed	normal	normal	sinus	none	no_symptoms
63f604ae9858712196cd58bb	124	reviewed	urgent	urgent	atrial_fibrillation	mild	fatigue
63f604ae9858712196cd58bb	118	reviewed	urgent	urgent	atrial_fibrillation	none	no_symptoms
63f604ae9858712196cd58bb	111	reviewed	urgent	urgent	atrial_fibrillation	none	no_symptoms
63f604ae9858712196cd58bb	108	reviewed	urgent	urgent	atrial_fibrillation	none	no_symptoms
63f604ae9858712196cd58bb	98	reviewed	urgent	urgent	atrial_fibrillation	none	no_symptoms
63f604ae9858712196cd58bb	110	reviewed	urgent	urgent	atrial_fibrillation	none	no_symptoms
63f604ae9858712196cd58bb	74	reviewed	urgent	urgent	atrial_fibrillation	none	no_symptoms
63f604ae9858712196cd58bb	108	reviewed	urgent	urgent	atrial_fibrillation	none	no_symptoms
63f604ae9858712196cd58bb	88	reviewed	urgent	urgent	atrial_fibrillation	none	no_symptoms
63f604ae9858712196cd58bb	109	reviewed	urgent	urgent	atrial_fibrillation	none	no_symptoms
63f604ae9858712196cd58bb	101	reviewed	urgent	urgent	atrial_fibrillation	none	no_symptoms
63f604ae9858712196cd58bb	129	reviewed	urgent	urgent	atrial_fibrillation	none	no_symptoms
63f604ae9858712196cd58bb	126	reviewed	urgent	urgent	atrial_fibrillation	none	no_symptoms
63f604ae9858712196cd58bb	121	reviewed	urgent	urgent	atrial_fibrillation	none	no_symptoms
63f604ae9858712196cd58bb	101	reviewed	urgent	urgent	atrial_fibrillation	none	no_symptoms
63f604ae9858712196cd58bb	89	reviewed	urgent	urgent	atrial_fibrillation	none	no_symptoms
63f604ae9858712196cd58bb	107	reviewed	urgent	urgent	atrial_fibrillation	none	no_symptoms
63f604ae9858712196cd58bb	103	reviewed	urgent	urgent	atrial_fibrillation	none	no_symptoms
63f604ae9858712196cd58bb	95	reviewed	urgent	urgent	atrial_fibrillation	none	no_symptoms
63f604ae9858712196cd58bb	86	reviewed	urgent	urgent	atrial_fibrillation	none	no_symptoms
63f604ae9858712196cd58bb	91	reviewed	urgent	urgent	atrial_fibrillation	none	no_symptoms
63f604ae9858712196cd58bb	77	reviewed	urgent	urgent	atrial_fibrillation	none	no_symptoms
63f604ae9858712196cd58bb	106	reviewed	urgent	urgent	atrial_fibrillation	none	no_symptoms
63f604ae9858712196cd58bb	89	reviewed	urgent	urgent	atrial_fibrillation	none	no_symptoms
63f604ae9858712196cd58bb	106	reviewed	urgent	urgent	atrial_fibrillation	none	no_symptoms
63f604ae9858712196cd58bb	90	reviewed	urgent	urgent	atrial_fibrillation	none	no_symptoms
63f604ae9858712196cd58bb	100	reviewed	urgent	urgent	atrial_fibrillation	none	no_symptoms
63f604ae9858712196cd58bb	92	reviewed	urgent	urgent	atrial_fibrillation	none	no_symptoms
63f604ae9858712196cd58bb	107	reviewed	urgent	urgent	atrial_fibrillation	none	no_symptoms
63f604ae9858712196cd58bb	88	reviewed	urgent	urgent	atrial_fibrillation	none	no_symptoms
63f8caf26296d41365cffcec	94	analyzed	quality	quality	quality_to_low	none	no_symptoms
63f8caf26296d41365cffcec	93	analyzed	normal	normal	sinus	none	no_symptoms
63f8caf26296d41365cffcec	89	analyzed	normal	normal	sinus
63f8caf26296d41365cffcec	103	analyzed	quality	quality	quality_to_low	none	no_symptoms
63f8caf26296d41365cffcec	96	analyzed	quality	quality	quality_to_low	none	no_symptoms
63f8caf26296d41365cffcec	93	analyzed	normal	normal	sinus	none	no_symptoms
63f8caf26296d41365cffcec	92	analyzed	normal	normal	sinus	none	no_symptoms
63f8caf26296d41365cffcec	91	analyzed	quality	quality	quality_to_low	none	no_symptoms
63f8caf26296d41365cffcec	89	analyzed	quality	quality	quality_to_low	none	no_symptoms
63f8caf26296d41365cffcec	93	analyzed	normal	normal	extrasystoles_isolated	none	no_symptoms
63f8caf26296d41365cffcec	92	analyzed	normal	normal	sinus	none	no_symptoms
63f8caf26296d41365cffcec	108	analyzed	normal	normal	sinus	none	no_symptoms
63f8caf26296d41365cffcec	114	reviewed	warning	warning	tachycardia	none	no_symptoms
63f8caf26296d41365cffcec	96	reviewed	urgent	warning	extrasystoles_frequent	none	no_symptoms
63f8caf26296d41365cffcec	108	analyzed	normal	normal	sinus	none	no_symptoms
63f8caf26296d41365cffcec	98	analyzed	normal	normal	extrasystoles_isolated	none	no_symptoms
63f8caf26296d41365cffcec	103	analyzed	normal	normal	sinus	none	no_symptoms
63f8caf26296d41365cffcec	98	reviewed	urgent	urgent	atrial_fibrillation	none	no_symptoms
63f8caf26296d41365cffcec	88	analyzed	normal	normal	sinus	none	no_symptoms
63f8caf26296d41365cffcec	86	analyzed	normal	normal	sinus	none	no_symptoms
63f8caf26296d41365cffcec	92	analyzed	normal	normal	sinus	none	no_symptoms
63f8caf26296d41365cffcec	93	analyzed	quality	quality	quality_to_low	none	no_symptoms
63f8caf26296d41365cffcec	92	analyzed	normal	normal	sinus	none	no_symptoms
63f8caf26296d41365cffcec	85	analyzed	normal	normal	sinus	none	no_symptoms
63f8caf26296d41365cffcec	90	analyzed	normal	normal	sinus	none	no_symptoms
63f8caf26296d41365cffcec	85	analyzed	normal	normal	sinus	none	no_symptoms
63f8caf26296d41365cffcec	93	analyzed	normal	normal	extrasystoles_isolated	none	no_symptoms
63f8caf26296d41365cffcec	85	analyzed	quality	quality	quality_to_low	mild	chest_pains
63f8caf26296d41365cffcec	83	analyzed	quality	quality	quality_to_low	mild	chest_pains
63f8caf26296d41365cffcec	103	analyzed	quality	quality	quality_to_low	none	no_symptoms
63f8caf26296d41365cffcec	101	analyzed	quality	quality	quality_to_low	none	no_symptoms
63f8caf26296d41365cffcec	100	analyzed	normal	normal	extrasystoles_isolated	none	no_symptoms
63f8caf26296d41365cffcec	93	analyzed	quality	quality	quality_to_low	none	no_symptoms
63f8caf26296d41365cffcec	101	reviewed	warning	warning	extrasystoles_frequent	none	no_symptoms
63f8caf26296d41365cffcec	88	analyzed	quality	quality	quality_to_low	none	no_symptoms
63f8caf26296d41365cffcec	106	reviewed	urgent	urgent	atrial_fibrillation	none	no_symptoms
63f8caf26296d41365cffcec	96	reviewed	urgent	urgent	atrial_fibrillation	none	no_symptoms
63f8caf26296d41365cffcec	97	analyzed	normal	normal	extrasystoles_isolated	none	no_symptoms
6406057c9858712196cd6cce	90	reviewed	urgent	urgent	atrial_fibrillation	mild	lightheaded
6406057c9858712196cd6cce	79	reviewed	urgent	urgent	atrial_fibrillation	none	no_symptoms
6406057c9858712196cd6cce	68	reviewed	urgent	urgent	atrial_fibrillation	none	no_symptoms
6406057c9858712196cd6cce	61	reviewed	urgent	urgent	atrial_fibrillation	none	no_symptoms
6406057c9858712196cd6cce	110	reviewed	urgent	urgent	atrial_fibrillation	none	no_symptoms
6406057c9858712196cd6cce	87	reviewed	urgent	urgent	atrial_fibrillation	none	no_symptoms
6406057c9858712196cd6cce	65	reviewed	urgent	urgent	atrial_fibrillation	none	no_symptoms
6406057c9858712196cd6cce	77	reviewed	urgent	urgent	atrial_fibrillation	none	no_symptoms
6406057c9858712196cd6cce	60	reviewed	urgent	urgent	atrial_fibrillation	none	no_symptoms
6406057c9858712196cd6cce	69	reviewed	urgent	urgent	atrial_fibrillation	none	no_symptoms
6406057c9858712196cd6cce	55	reviewed	urgent	urgent	atrial_fibrillation	none	no_symptoms
6406057c9858712196cd6cce	74	reviewed	urgent	urgent	atrial_fibrillation	none	no_symptoms
6406057c9858712196cd6cce	63	reviewed	urgent	urgent	atrial_fibrillation	none	no_symptoms
6406057c9858712196cd6cce	79	reviewed	urgent	urgent	atrial_fibrillation	none	no_symptoms
6406057c9858712196cd6cce	73	reviewed	urgent	urgent	atrial_fibrillation	none	no_symptoms
640728f16296d41365d00f33	53	analyzed	normal	normal	extrasystoles_isolated	mild	shortness_of_breath	lightheaded
640728f16296d41365d00f33	51	analyzed	normal	normal	extrasystoles_isolated	none	no_symptoms
640728f16296d41365d00f33	62	analyzed	normal	normal	extrasystoles_isolated	mild	lightheaded
640728f16296d41365d00f33	54	analyzed	normal	normal	sinus	none	no_symptoms
640728f16296d41365d00f33	74	analyzed	normal	normal	sinus	mild	shortness_of_breath	lightheaded
640728f16296d41365d00f33	70	analyzed	quality	quality	quality_to_low	mild	chest_pains
640728f16296d41365d00f33	51	analyzed	normal	normal	sinus	none	no_symptoms
640728f16296d41365d00f33	70	analyzed	normal	normal	sinus	mild	shortness_of_breath	fatigue	dizziness
640728f16296d41365d00f33	68	analyzed	normal	normal	sinus	mild	shortness_of_breath
640728f16296d41365d00f33	54	reviewed	normal	normal	sinus	moderate	lightheaded
640728f16296d41365d00f33	72	analyzed	normal	normal	extrasystoles_isolated	mild	palpitations	fatigue
640728f16296d41365d00f33	56	analyzed	normal	normal	sinus	none	no_symptoms
640728f16296d41365d00f33	58	reviewed	normal	normal	sinus	mild	fatigue
640728f16296d41365d00f33	72	analyzed	normal	normal	extrasystoles_isolated	none	no_symptoms
640728f16296d41365d00f33	60	analyzed	normal	normal	extrasystoles_isolated	none	no_symptoms
640728f16296d41365d00f33	53	analyzed	quality	quality	quality_to_low	mild	fatigue
640728f16296d41365d00f33	61	analyzed	normal	normal	sinus	mild	lightheaded	confused	fatigue
640b42276296d41365d014c1	111	analyzed	quality	quality	quality_to_low	none	no_symptoms
640b42276296d41365d014c1	102	analyzed	quality	quality	quality_to_low	none	no_symptoms
640b42276296d41365d014c1	106	reviewed	urgent	urgent	atrial_fibrillation	none	no_symptoms
640b42276296d41365d014c1	100	reviewed	urgent	urgent	atrial_fibrillation	none	no_symptoms
640b42276296d41365d014c1	113	reviewed	urgent	urgent	atrial_fibrillation	none	no_symptoms
640b42276296d41365d014c1	104	reviewed	urgent	urgent	atrial_fibrillation	none	no_symptoms
640b42276296d41365d014c1	102	reviewed	urgent	urgent	atrial_fibrillation	none	no_symptoms
640b42276296d41365d014c1	78	reviewed	urgent	urgent	atrial_fibrillation	none	no_symptoms
640b42276296d41365d014c1	113	reviewed	urgent	urgent	atrial_fibrillation	none	no_symptoms
640b42276296d41365d014c1	106	reviewed	urgent	urgent	atrial_fibrillation	none	no_symptoms
640b42276296d41365d014c1	105	reviewed	urgent	urgent	atrial_fibrillation	none	no_symptoms
640b42276296d41365d014c1	96	reviewed	urgent	urgent	atrial_fibrillation	none	no_symptoms
640b42276296d41365d014c1	115	pending_review	urgent	urgent	atrial_fibrillation	none	no_symptoms
640b42276296d41365d014c1	101	pending_review	urgent	urgent	atrial_fibrillation	none	no_symptoms
640b42276296d41365d014c1	96	pending_review	urgent	urgent	atrial_fibrillation	none	no_symptoms
640b42276296d41365d014c1	93	pending_review	urgent	urgent	atrial_fibrillation	none	no_symptoms
64429dc156803e58535a46f6	92	reviewed	urgent	urgent	atrial_fibrillation	severe	racing_heart
64429dc156803e58535a46f6	81	reviewed	urgent	urgent	atrial_fibrillation	mild	racing_heart
64429dc156803e58535a46f6	59	analyzed	normal	normal	sinus	none	no_symptoms
64429dc156803e58535a46f6	52	analyzed	normal	normal	sinus	none	no_symptoms
64429dc156803e58535a46f6	59	analyzed	normal	normal	sinus	none	no_symptoms
64429dc156803e58535a46f6	57	analyzed	normal	normal	sinus	none	no_symptoms
64429dc156803e58535a46f6	61	analyzed	normal	normal	sinus	none	no_symptoms
64429dc156803e58535a46f6	53	analyzed	normal	normal	sinus	none	no_symptoms
64429dc156803e58535a46f6	60	analyzed	normal	normal	sinus	none	no_symptoms
64429dc156803e58535a46f6	59	analyzed	normal	normal	sinus	none	no_symptoms
64429dc156803e58535a46f6	63	analyzed	normal	normal	sinus	none	no_symptoms
64429dc156803e58535a46f6	55	analyzed	normal	normal	sinus	none	no_symptoms
64429dc156803e58535a46f6	71	analyzed	normal	normal	sinus	none	no_symptoms
64429dc156803e58535a46f6	50	analyzed	normal	normal	sinus	none	no_symptoms
64429dc156803e58535a46f6	61	analyzed	normal	normal	sinus	none	no_symptoms
64429dc156803e58535a46f6	50	analyzed	normal	normal	sinus	none	no_symptoms
64429dc156803e58535a46f6	59	analyzed	normal	normal	sinus	none	no_symptoms
64429dc156803e58535a46f6	53	analyzed	normal	normal	sinus	none	no_symptoms
64429dc156803e58535a46f6	60	analyzed	normal	normal	sinus	none	no_symptoms
64429dc156803e58535a46f6	51	analyzed	normal	normal	sinus	none	no_symptoms
64429dc156803e58535a46f6	68	analyzed	normal	normal	sinus	none	no_symptoms
64429dc156803e58535a46f6	52	analyzed	normal	normal	sinus	none	no_symptoms
64429dc156803e58535a46f6	87	analyzed	normal	normal	sinus	none	no_symptoms
64429dc156803e58535a46f6	59	analyzed	normal	normal	sinus	none	no_symptoms
64429dc156803e58535a46f6	62	analyzed	normal	normal	sinus	none	no_symptoms
64429dc156803e58535a46f6	52	analyzed	normal	normal	sinus	none	no_symptoms
64429dc156803e58535a46f6	57	analyzed	normal	normal	sinus	none	no_symptoms
643bd8ce56803e58535a3f1d	54	analyzed	quality	quality	quality_to_low	none	no_symptoms
643bd8ce56803e58535a3f1d	57	reviewed	warning	warning	extrasystoles_bigminy	none	no_symptoms
643bd8ce56803e58535a3f1d	56	reviewed	warning	warning	extrasystoles_big_episode	none	no_symptoms
643bd8ce56803e58535a3f1d	50	reviewed	warning	warning	extrasystoles_big_episode	none	no_symptoms
6484af24209bc7447243a65d	121	analyzed	quality	quality	quality_to_low	none	no_symptoms
6484af24209bc7447243a65d	-1	analyzed	quality	quality	quality_to_low	none	no_symptoms
6484af24209bc7447243a65d	100	reviewed	urgent	urgent	atrial_fibrillation	none	no_symptoms
6484af24209bc7447243a65d	98	reviewed	urgent	urgent	atrial_fibrillation	none	no_symptoms
6484af24209bc7447243a65d	-1	analyzed	quality	quality	quality_to_low	none	no_symptoms
6484af24209bc7447243a65d	100	reviewed	urgent	urgent	atrial_fibrillation	none	no_symptoms
6484af24209bc7447243a65d	97	reviewed	urgent	urgent	atrial_fibrillation	mild	shortness_of_breath
6484af24209bc7447243a65d	78	reviewed	urgent	urgent	atrial_fibrillation	none	no_symptoms
6484af24209bc7447243a65d	73	reviewed	urgent	urgent	atrial_fibrillation	none	no_symptoms
6484af24209bc7447243a65d	107	reviewed	urgent	urgent	atrial_fibrillation	none	no_symptoms
6484af24209bc7447243a65d	106	reviewed	urgent	urgent	atrial_fibrillation	none	no_symptoms
6484af24209bc7447243a65d	91	reviewed	urgent	urgent	atrial_fibrillation	none	no_symptoms
6419e45aa2c22c1672841e95	71	analyzed	normal	normal	extrasystoles_isolated	mild	palpitations	chest_pains	shortness_of_breath	racing_heart	lightheaded
6419e45aa2c22c1672841e95		analyzed	quality	quality	quality_to_low	moderate	palpitations	chest_pains	shortness_of_breath	racing_heart	lightheaded
6419e45aa2c22c1672841e95		analyzed	quality	quality	quality_to_low	moderate	palpitations	chest_pains	shortness_of_breath	racing_heart	lightheaded
6419e45aa2c22c1672841e95	71	reviewed	warning	normal	extrasystoles_isolated	mild	palpitations	shortness_of_breath	racing_heart	lightheaded
6419e45aa2c22c1672841e95	71	analyzed	normal	normal	extrasystoles_isolated	mild	shortness_of_breath	lightheaded
6419e45aa2c22c1672841e95		analyzed	quality	quality	quality_to_low	mild	shortness_of_breath	lightheaded
6419e45aa2c22c1672841e95	87	reviewed	urgent	urgent	atrial_fibrillation	mild	palpitations	chest_pains	shortness_of_breath	racing_heart	lightheaded
6419e45aa2c22c1672841e95	72	analyzed	normal	normal	sinus	none	no_symptoms
6419e45aa2c22c1672841e95	72	analyzed	normal	normal	sinus
6419e45aa2c22c1672841e95	72	analyzed	normal	normal	sinus	none	no_symptoms
6419e45aa2c22c1672841e95	73	analyzed	normal	normal	sinus	mild	lightheaded
6419e45aa2c22c1672841e95	72	analyzed	normal	normal	sinus	none	no_symptoms
6419e45aa2c22c1672841e95	81	reviewed	urgent	urgent	atrial_fibrillation	mild	chest_pains	shortness_of_breath	racing_heart
6419e45aa2c22c1672841e95	68	reviewed	warning	warning	extrasystoles_big_episode	none	no_symptoms
6419e45aa2c22c1672841e95	73	analyzed	normal	normal	sinus	mild	lightheaded
6419e45aa2c22c1672841e95	71	analyzed	normal	normal	sinus	mild	shortness_of_breath	lightheaded
6419e45aa2c22c1672841e95	81	analyzed	normal	normal	extrasystoles_isolated	mild	shortness_of_breath
6419e45aa2c22c1672841e95	72	analyzed	normal	normal	sinus	moderate	shortness_of_breath	lightheaded
6419e45aa2c22c1672841e95	70	analyzed	normal	normal	extrasystoles_isolated	moderate	chest_pains	shortness_of_breath	lightheaded
6419e45aa2c22c1672841e95	79	analyzed	normal	normal	extrasystoles_isolated	mild	chest_pains	shortness_of_breath	lightheaded
6419e45aa2c22c1672841e95	76	reviewed	warning	warning	extrasystoles_frequent	none	no_symptoms
6419e45aa2c22c1672841e95	73	analyzed	normal	normal	sinus	moderate	shortness_of_breath
6419e45aa2c22c1672841e95	72	analyzed	normal	normal	sinus	moderate	shortness_of_breath	lightheaded
6419e45aa2c22c1672841e95	61	analyzed	normal	normal	sinus	moderate	chest_pains	shortness_of_breath
6419e45aa2c22c1672841e95	59	analyzed	normal	normal	extrasystoles_isolated	mild	chest_pains	shortness_of_breath	lightheaded
6419e45aa2c22c1672841e95	58	analyzed	normal	normal	extrasystoles_isolated
6419e45aa2c22c1672841e95	55	analyzed	normal	normal	sinus	mild	shortness_of_breath
6419e45aa2c22c1672841e95	55	analyzed	normal	normal	sinus	mild	chest_pains	shortness_of_breath	lightheaded
6419e45aa2c22c1672841e95	53	analyzed	normal	normal	extrasystoles_isolated	moderate	chest_pains
6419e45aa2c22c1672841e95	55	analyzed	normal	normal	extrasystoles_isolated	mild	chest_pains	shortness_of_breath	fatigue	other
6419e45aa2c22c1672841e95	54	analyzed	normal	normal	extrasystoles_isolated	mild	chest_pains
6419e45aa2c22c1672841e95	56	analyzed	normal	normal	extrasystoles_isolated	mild	shortness_of_breath
6419e45aa2c22c1672841e95	53	analyzed	normal	normal	sinus	mild	chest_pains	shortness_of_breath
6419e45aa2c22c1672841e95	58	analyzed	normal	normal	sinus	mild	chest_pains	shortness_of_breath
6419e45aa2c22c1672841e95	54	analyzed	normal	normal	extrasystoles_isolated	mild	shortness_of_breath	lightheaded
6419e45aa2c22c1672841e95	136	reviewed	warning	warning	tachycardia	mild	palpitations	chest_pains	shortness_of_breath
6419e45aa2c22c1672841e95	57	analyzed	normal	normal	sinus	mild	chest_pains	shortness_of_breath
6435513b56803e58535a3754	96	reviewed	urgent	urgent	atrial_fibrillation	none	no_symptoms
6435513b56803e58535a3754	136	reviewed	warning	warning	tachycardia	none	no_symptoms
6435513b56803e58535a3754	88	reviewed	warning	warning	extrasystoles_bigminy	none	no_symptoms
6435513b56803e58535a3754		analyzed	quality	quality	quality_to_low	none	no_symptoms
6435513b56803e58535a3754	86	reviewed	urgent	urgent	atrial_flutter	none	no_symptoms
6435513b56803e58535a3754	67	reviewed	warning	warning	extrasystoles_bigminy	none	no_symptoms
6435513b56803e58535a3754	83	reviewed	urgent	urgent	atrial_flutter	none	no_symptoms
6435513b56803e58535a3754	65	reviewed	urgent	urgent	atrial_flutter	none	no_symptoms
6435513b56803e58535a3754	115	reviewed	urgent	urgent	atrial_flutter	none	no_symptoms
6435513b56803e58535a3754	52	reviewed	warning	warning	extrasystoles_big_episode	none	no_symptoms
6435513b56803e58535a3754	109	reviewed	urgent	urgent	atrial_flutter	none	no_symptoms
6435513b56803e58535a3754	101	reviewed	urgent	urgent	atrial_flutter	none	no_symptoms
6435513b56803e58535a3754	79	reviewed	urgent	urgent	atrial_flutter	none	no_symptoms
6435513b56803e58535a3754	129	reviewed	warning	warning	tachycardia	none	no_symptoms
6435513b56803e58535a3754	115	reviewed	urgent	urgent	atrial_flutter	none	no_symptoms
6435513b56803e58535a3754	78	reviewed	urgent	urgent	atrial_flutter	none	no_symptoms
6435513b56803e58535a3754	84	analyzed	normal	normal	extrasystoles_isolated	none	no_symptoms
6435513b56803e58535a3754	92	reviewed	warning	warning	extrasystoles_big_episode	none	no_symptoms
6435513b56803e58535a3754	89	reviewed	warning	warning	extrasystoles_bigminy	none	no_symptoms
6435513b56803e58535a3754	86	reviewed	warning	warning	extrasystoles_bigminy	none	no_symptoms
6435513b56803e58535a3754	138	analyzed	quality	quality	quality_to_low	none	no_symptoms
6435513b56803e58535a3754	77	analyzed	normal	normal	sinus
6435513b56803e58535a3754	138	reviewed	warning	warning	tachycardia	none	no_symptoms
6435513b56803e58535a3754	129	reviewed	warning	urgent	atrial_flutter	none	no_symptoms
6435513b56803e58535a3754	131	reviewed	warning	warning	tachycardia
6435513b56803e58535a3754	95	reviewed	warning	warning	extrasystoles_big_episode	none	no_symptoms
6435513b56803e58535a3754	61	reviewed	urgent	urgent	atrial_flutter	none	no_symptoms
6435513b56803e58535a3754	120	reviewed	urgent	urgent	atrial_flutter	none	no_symptoms
6435513b56803e58535a3754	114	reviewed	urgent	urgent	atrial_fibrillation	none	no_symptoms
6435513b56803e58535a3754	95	reviewed	urgent	urgent	atrial_flutter	none	no_symptoms
6435513b56803e58535a3754	84	reviewed	warning	urgent	atrial_flutter	none	no_symptoms
6435513b56803e58535a3754	105	reviewed	urgent	urgent	atrial_flutter	none	no_symptoms
6435513b56803e58535a3754	103	reviewed	urgent	urgent	atrial_flutter	none	no_symptoms
6435513b56803e58535a3754	92	reviewed	urgent	urgent	atrial_flutter	none	no_symptoms
6435513b56803e58535a3754	87	reviewed	warning	warning	extrasystoles_big_episode	none	no_symptoms
6435513b56803e58535a3754	90	reviewed	urgent	urgent	atrial_flutter	none	no_symptoms
64676130aa2351110afa1eee	91	reviewed	warning	warning	extrasystoles_big_episode	none	no_symptoms
64676130aa2351110afa1eee	74	reviewed	warning	warning	extrasystoles_frequent	none	no_symptoms
64676130aa2351110afa1eee	83	reviewed	urgent	urgent	atrial_fibrillation	none	no_symptoms
64676130aa2351110afa1eee	74	reviewed	urgent	urgent	atrial_fibrillation	none	no_symptoms
64676130aa2351110afa1eee	83	analyzed	quality	quality	quality_to_low	none	no_symptoms
64676130aa2351110afa1eee		analyzed	quality	quality	quality_to_low	none	no_symptoms
64676130aa2351110afa1eee		analyzed	quality	quality	quality_to_low
64676130aa2351110afa1eee		analyzed	quality	quality	quality_to_low	none	no_symptoms
64676130aa2351110afa1eee		analyzed	quality	quality	quality_to_low	none	no_symptoms
64676130aa2351110afa1eee		analyzed	quality	quality	quality_to_low	none	no_symptoms
64676130aa2351110afa1eee		analyzed	quality	quality	quality_to_low	none	no_symptoms
64676130aa2351110afa1eee		analyzed	quality	quality	quality_to_low	none	no_symptoms
64676130aa2351110afa1eee		analyzed	quality	quality	quality_to_low	none	no_symptoms
64676130aa2351110afa1eee		analyzed	quality	quality	quality_to_low	none	no_symptoms
64676130aa2351110afa1eee	86	reviewed	urgent	urgent	atrial_fibrillation	none	no_symptoms
64676130aa2351110afa1eee	76	reviewed	urgent	urgent	atrial_fibrillation	none	no_symptoms
64676130aa2351110afa1eee	85	analyzed	quality	quality	quality_to_low	none	no_symptoms
64676130aa2351110afa1eee		analyzed	quality	quality	quality_to_low	none	no_symptoms
64676130aa2351110afa1eee		analyzed	quality	quality	quality_to_low	none	no_symptoms
64676130aa2351110afa1eee	101	reviewed	urgent	urgent	atrial_flutter	none	no_symptoms
64676130aa2351110afa1eee	106	analyzed	quality	quality	quality_to_low	none	no_symptoms
64676130aa2351110afa1eee		analyzed	quality	quality	quality_to_low	none	no_symptoms
64676130aa2351110afa1eee		analyzed	quality	quality	quality_to_low	none	no_symptoms
64676130aa2351110afa1eee		analyzed	quality	quality	quality_to_low	none	no_symptoms
64676130aa2351110afa1eee	105	reviewed	urgent	urgent	atrial_fibrillation	none	no_symptoms
64676130aa2351110afa1eee	103	reviewed	urgent	urgent	atrial_fibrillation	none	no_symptoms
64676130aa2351110afa1eee	126	analyzed	quality	quality	quality_to_low	none	no_symptoms
64676130aa2351110afa1eee	106	analyzed	quality	quality	quality_to_low	none	no_symptoms
64676130aa2351110afa1eee	104	reviewed	urgent	urgent	atrial_fibrillation	none	no_symptoms
64676130aa2351110afa1eee	107	analyzed	quality	quality	quality_to_low	none	no_symptoms
64676130aa2351110afa1eee		analyzed	quality	quality	quality_to_low	none	no_symptoms
64676130aa2351110afa1eee	82	reviewed	urgent	warning	dubious_rhythm	none	no_symptoms
64676130aa2351110afa1eee	103	reviewed	urgent	urgent	atrial_fibrillation	none	no_symptoms
64676130aa2351110afa1eee	97	analyzed	quality	quality	quality_to_low	none	no_symptoms
64676130aa2351110afa1eee		analyzed	quality	quality	quality_to_low	none	no_symptoms
64676130aa2351110afa1eee		analyzed	quality	quality	quality_to_low	none	no_symptoms
64676130aa2351110afa1eee		analyzed	quality	quality	quality_to_low	none	no_symptoms
64676130aa2351110afa1eee		analyzed	quality	quality	quality_to_low	none	no_symptoms
64676130aa2351110afa1eee		analyzed	quality	quality	quality_to_low	none	no_symptoms
64676130aa2351110afa1eee	92	reviewed	urgent	urgent	atrial_fibrillation	none	no_symptoms
64676130aa2351110afa1eee	116	analyzed	quality	quality	quality_to_low	none	no_symptoms
64676130aa2351110afa1eee	104	analyzed	quality	quality	quality_to_low	none	no_symptoms
64676130aa2351110afa1eee	98	analyzed	quality	quality	quality_to_low	none	no_symptoms
64676130aa2351110afa1eee		analyzed	quality	quality	quality_to_low	none	no_symptoms
64676130aa2351110afa1eee		analyzed	quality	quality	quality_to_low	none	no_symptoms
64676130aa2351110afa1eee		analyzed	quality	quality	quality_to_low	none	no_symptoms
64676130aa2351110afa1eee		analyzed	quality	quality	quality_to_low	none	no_symptoms
64676130aa2351110afa1eee		analyzed	quality	quality	quality_to_low	none	no_symptoms
64676130aa2351110afa1eee		analyzed	quality	quality	quality_to_low	none	no_symptoms
64676130aa2351110afa1eee		analyzed	quality	quality	quality_to_low	none	no_symptoms
64676130aa2351110afa1eee	103	reviewed	urgent	urgent	atrial_fibrillation	none	no_symptoms
64676130aa2351110afa1eee	79	reviewed	urgent	urgent	atrial_fibrillation	none	no_symptoms
64676130aa2351110afa1eee	72	analyzed	quality	quality	quality_to_low	none	no_symptoms
64676130aa2351110afa1eee		analyzed	quality	quality	quality_to_low	none	no_symptoms
64676130aa2351110afa1eee		analyzed	quality	quality	quality_to_low	none	no_symptoms
64676130aa2351110afa1eee		analyzed	quality	quality	quality_to_low	none	no_symptoms
64676130aa2351110afa1eee	108	reviewed	urgent	urgent	atrial_fibrillation	none	no_symptoms
64676130aa2351110afa1eee	93	reviewed	urgent	urgent	atrial_fibrillation	none	no_symptoms
64676130aa2351110afa1eee	74	reviewed	urgent	urgent	atrial_fibrillation	none	no_symptoms
64676130aa2351110afa1eee	101	reviewed	urgent	urgent	atrial_fibrillation	none	no_symptoms
64676130aa2351110afa1eee	89	reviewed	urgent	urgent	atrial_fibrillation	none	no_symptoms
64676130aa2351110afa1eee	87	reviewed	urgent	urgent	atrial_fibrillation
64676130aa2351110afa1eee		analyzed	quality	quality	quality_to_low	none	no_symptoms
64676130aa2351110afa1eee		analyzed	quality	quality	quality_to_low	none	no_symptoms
64676130aa2351110afa1eee		analyzed	quality	quality	quality_to_low	none	no_symptoms
64676130aa2351110afa1eee		analyzed	quality	quality	quality_to_low	none	no_symptoms
64676130aa2351110afa1eee	108	reviewed	urgent	urgent	atrial_fibrillation	none	no_symptoms
64676130aa2351110afa1eee	101	reviewed	urgent	urgent	atrial_fibrillation	none	no_symptoms
64676130aa2351110afa1eee	97	reviewed	urgent	urgent	atrial_fibrillation	none	no_symptoms
64676130aa2351110afa1eee	77	reviewed	urgent	urgent	atrial_fibrillation	none	no_symptoms
64676130aa2351110afa1eee	80	analyzed	normal	normal	extrasystoles_isolated	none	no_symptoms
64676130aa2351110afa1eee	92	reviewed	urgent	urgent	atrial_fibrillation
64676130aa2351110afa1eee	95	analyzed	quality	quality	quality_to_low	none	no_symptoms
64676130aa2351110afa1eee		analyzed	quality	quality	quality_to_low	none	no_symptoms
64676130aa2351110afa1eee	100	reviewed	urgent	urgent	atrial_fibrillation	none	no_symptoms
645a5585aa2351110afa18bc	120	reviewed	urgent	urgent	atrial_fibrillation	none	no_symptoms
645a5585aa2351110afa18bc	126	analyzed	quality	quality	quality_to_low	none	no_symptoms
645a5585aa2351110afa18bc	124	reviewed	urgent	urgent	atrial_fibrillation	none	no_symptoms
645a5585aa2351110afa18bc	117	reviewed	urgent	urgent	atrial_fibrillation	none	no_symptoms
645a5585aa2351110afa18bc	112	reviewed	urgent	urgent	atrial_fibrillation	none	no_symptoms
645a5585aa2351110afa18bc	94	reviewed	urgent	urgent	atrial_fibrillation	none	no_symptoms
645a5585aa2351110afa18bc	108	reviewed	urgent	urgent	atrial_fibrillation	none	no_symptoms
645a5585aa2351110afa18bc	106	reviewed	urgent	urgent	atrial_fibrillation	none	no_symptoms
645a5585aa2351110afa18bc	114	analyzed	quality	quality	quality_to_low	none	no_symptoms
645a5585aa2351110afa18bc	106	reviewed	urgent	urgent	atrial_fibrillation	none	no_symptoms
645a5585aa2351110afa18bc	92	reviewed	urgent	urgent	atrial_fibrillation	none	no_symptoms
645a5585aa2351110afa18bc	91	reviewed	urgent	urgent	atrial_fibrillation	none	no_symptoms
645a5585aa2351110afa18bc	123	reviewed	urgent	urgent	atrial_fibrillation	none	no_symptoms
645a5585aa2351110afa18bc	101	reviewed	urgent	urgent	atrial_fibrillation	none	no_symptoms
645a5585aa2351110afa18bc	122	reviewed	urgent	urgent	atrial_fibrillation	none	no_symptoms
645a5585aa2351110afa18bc	117	reviewed	urgent	urgent	atrial_fibrillation	none	no_symptoms
645a5585aa2351110afa18bc	113	reviewed	urgent	urgent	atrial_fibrillation	none	no_symptoms
645a5585aa2351110afa18bc	103	reviewed	urgent	urgent	atrial_fibrillation	none	no_symptoms
645a5585aa2351110afa18bc	103	reviewed	urgent	urgent	atrial_fibrillation	none	no_symptoms
645a5585aa2351110afa18bc	111	reviewed	urgent	urgent	atrial_fibrillation	none	no_symptoms
645a5585aa2351110afa18bc	110	reviewed	urgent	urgent	atrial_fibrillation	none	no_symptoms
645a5585aa2351110afa18bc	104	reviewed	urgent	urgent	atrial_fibrillation	none	no_symptoms
645a5585aa2351110afa18bc	100	reviewed	urgent	urgent	atrial_fibrillation	none	no_symptoms
645a5585aa2351110afa18bc	120	reviewed	urgent	urgent	atrial_fibrillation	none	no_symptoms
645a5585aa2351110afa18bc	94	reviewed	urgent	urgent	atrial_fibrillation	none	no_symptoms
645a5585aa2351110afa18bc	116	reviewed	urgent	urgent	atrial_fibrillation	none	no_symptoms
645a5585aa2351110afa18bc	110	reviewed	urgent	urgent	atrial_fibrillation	none	no_symptoms
645a5585aa2351110afa18bc	111	reviewed	urgent	urgent	atrial_fibrillation	none	no_symptoms
645a5585aa2351110afa18bc	108	reviewed	urgent	urgent	atrial_fibrillation	none	no_symptoms
645a5585aa2351110afa18bc	95	reviewed	urgent	urgent	atrial_fibrillation	none	no_symptoms
6411c059a2c22c16728413ad	70	analyzed	normal	normal	sinus	none	no_symptoms
6411c059a2c22c16728413ad	58	analyzed	normal	normal	sinus	none	no_symptoms
6411c059a2c22c16728413ad	57	analyzed	normal	normal	sinus	moderate	fatigue	other
6411c059a2c22c16728413ad	59	analyzed	normal	normal	sinus	moderate	lightheaded
6411c059a2c22c16728413ad	52	analyzed	normal	normal	sinus	mild	palpitations
6411c059a2c22c16728413ad	67	analyzed	normal	normal	sinus	mild	lightheaded
6411c059a2c22c16728413ad	51	analyzed	normal	normal	sinus	none	no_symptoms
6411c059a2c22c16728413ad	59	analyzed	normal	normal	sinus	none	no_symptoms
6411c059a2c22c16728413ad	50	analyzed	normal	normal	sinus	moderate	other
6411c059a2c22c16728413ad	65	analyzed	normal	normal	sinus	moderate	other
6411c059a2c22c16728413ad	64	analyzed	normal	normal	sinus	moderate	lightheaded
6411c059a2c22c16728413ad	55	analyzed	normal	normal	sinus	mild	lightheaded
6411c059a2c22c16728413ad	58	analyzed	normal	normal	sinus	none	no_symptoms
6411c059a2c22c16728413ad	56	analyzed	normal	normal	extrasystoles_isolated
6411c059a2c22c16728413ad	51	analyzed	normal	normal	sinus	none	no_symptoms
6411c059a2c22c16728413ad	65	analyzed	normal	normal	sinus	none	no_symptoms
6411c059a2c22c16728413ad	58	analyzed	normal	normal	sinus	mild	lightheaded
6411c059a2c22c16728413ad	47	analyzed	normal	normal	sinus	moderate	other
6411c059a2c22c16728413ad	63	analyzed	normal	normal	sinus	none	no_symptoms
6411c059a2c22c16728413ad	53	analyzed	normal	normal	sinus	moderate	lightheaded	other
6411c059a2c22c16728413ad	54	analyzed	normal	normal	sinus	none	no_symptoms
6411c059a2c22c16728413ad	51	analyzed	normal	normal	sinus	mild	lightheaded
6411c059a2c22c16728413ad	47	analyzed	normal	normal	sinus	mild	other
6411c059a2c22c16728413ad	51	analyzed	normal	normal	sinus	none	no_symptoms
6411c059a2c22c16728413ad	-1	analyzed	quality	quality	quality_to_low
6411c059a2c22c16728413ad	-1	analyzed	quality	quality	quality_to_low
6411c059a2c22c16728413ad	-1	analyzed	quality	quality	quality_to_low	none	no_symptoms
6411c059a2c22c16728413ad	69	analyzed	normal	normal	sinus	none	no_symptoms
6411c059a2c22c16728413ad	59	analyzed	normal	normal	sinus	moderate	fatigue	other
6411c059a2c22c16728413ad	-1	analyzed	quality	quality	quality_to_low	mild	lightheaded
6411c059a2c22c16728413ad	-1	analyzed	quality	quality	quality_to_low	mild	lightheaded
6411c059a2c22c16728413ad	59	analyzed	normal	normal	sinus	none	no_symptoms
6411c059a2c22c16728413ad	56	analyzed	quality	quality	quality_to_low	moderate	fatigue
6411c059a2c22c16728413ad	53	analyzed	normal	normal	sinus	moderate	fatigue
6411c059a2c22c16728413ad	-1	analyzed	quality	quality	quality_to_low	moderate	lightheaded
6411c059a2c22c16728413ad	-1	analyzed	quality	quality	quality_to_low	moderate	lightheaded
6411c059a2c22c16728413ad	-1	analyzed	quality	quality	quality_to_low	moderate	lightheaded
6411c059a2c22c16728413ad	-1	analyzed	quality	quality	quality_to_low	moderate	lightheaded
6411c059a2c22c16728413ad	68	analyzed	normal	normal	sinus	moderate	fatigue
6411c059a2c22c16728413ad	59	analyzed	normal	normal	extrasystoles_isolated	moderate	other
6411c059a2c22c16728413ad	63	analyzed	normal	normal	sinus	moderate	other
6411c059a2c22c16728413ad	-1	analyzed	quality	quality	quality_to_low	none	no_symptoms
642582766296d41365d03722	103	reviewed	urgent	urgent	atrial_flutter	none	no_symptoms
642582766296d41365d03722	101	reviewed	urgent	urgent	atrial_flutter	none	no_symptoms
642582766296d41365d03722	93	reviewed	urgent	urgent	atrial_flutter	none	no_symptoms
642582766296d41365d03722	99	analyzed	quality	quality	quality_to_low	none	no_symptoms
642582766296d41365d03722	-1	analyzed	quality	quality	quality_to_low	none	no_symptoms
642582766296d41365d03722	-1	analyzed	quality	quality	quality_to_low	none	no_symptoms
642582766296d41365d03722	116	reviewed	warning	warning	tachycardia	none	no_symptoms
642582766296d41365d03722	112	reviewed	warning	warning	tachycardia	none	no_symptoms
642582766296d41365d03722	86	reviewed	urgent	urgent	atrial_flutter	none	no_symptoms
642582766296d41365d03722	103	reviewed	urgent	urgent	atrial_flutter	none	no_symptoms
642582766296d41365d03722	97	reviewed	urgent	urgent	atrial_flutter	none	no_symptoms
642582766296d41365d03722	101	reviewed	urgent	urgent	atrial_flutter	none	no_symptoms
642582766296d41365d03722	98	reviewed	urgent	urgent	atrial_flutter	none	no_symptoms
642582766296d41365d03722	120	analyzed	quality	quality	quality_to_low	none	no_symptoms
642582766296d41365d03722	113	reviewed	warning	warning	tachycardia	none	no_symptoms
642582766296d41365d03722	106	reviewed	urgent	urgent	atrial_fibrillation	none	no_symptoms
642582766296d41365d03722	102	reviewed	urgent	urgent	atrial_flutter	none	no_symptoms
642582766296d41365d03722	-1	analyzed	quality	quality	quality_to_low	none	no_symptoms
642582766296d41365d03722	95	reviewed	urgent	urgent	atrial_fibrillation	none	no_symptoms
642582766296d41365d03722	90	reviewed	urgent	urgent	atrial_flutter	none	no_symptoms
642582766296d41365d03722	87	reviewed	urgent	urgent	atrial_fibrillation	none	no_symptoms
642582766296d41365d03722	83	reviewed	warning	warning	extrasystoles_trigeminy	none	no_symptoms
642582766296d41365d03722	90	reviewed	urgent	urgent	atrial_flutter	none	no_symptoms
642582766296d41365d03722	83	reviewed	warning	warning	extrasystoles_big_episode	none	no_symptoms
642582766296d41365d03722	86	reviewed	urgent	urgent	atrial_fibrillation	none	no_symptoms
642582766296d41365d03722	77	reviewed	warning	warning	extrasystoles_big_episode	none	no_symptoms
642582766296d41365d03722	83	analyzed	quality	quality	quality_to_low	none	no_symptoms
642582766296d41365d03722	76	analyzed	normal	normal	increased_hrv	none	no_symptoms
642582766296d41365d03722	-1	analyzed	quality	quality	quality_to_low	none	no_symptoms
642582766296d41365d03722	-1	analyzed	quality	quality	quality_to_low	none	no_symptoms
642582766296d41365d03722	-1	analyzed	quality	quality	quality_to_low	none	no_symptoms
642582766296d41365d03722	75	reviewed	warning	urgent	atrial_flutter	none	no_symptoms
642582766296d41365d03722	-1	analyzed	quality	quality	quality_to_low	none	no_symptoms
642582766296d41365d03722	-1	analyzed	quality	quality	quality_to_low	none	no_symptoms
642582766296d41365d03722	85	reviewed	urgent	urgent	atrial_fibrillation	none	no_symptoms
642582766296d41365d03722	79	reviewed	urgent	urgent	atrial_fibrillation	none	no_symptoms
642582766296d41365d03722	91	analyzed	normal	normal	extrasystoles_isolated	none	no_symptoms
642582766296d41365d03722	78	analyzed	quality	quality	quality_to_low	none	no_symptoms
642582766296d41365d03722	-1	analyzed	quality	quality	quality_to_low	none	no_symptoms
642582766296d41365d03722	88	reviewed	urgent	urgent	atrial_fibrillation	none	no_symptoms
642ece3756803e58535a2fa9	62	reviewed	urgent	urgent	atrial_fibrillation	none	no_symptoms
642ece3756803e58535a2fa9	56	reviewed	urgent	urgent	atrial_fibrillation	moderate	fatigue
642ece3756803e58535a2fa9	54	reviewed	urgent	urgent	atrial_fibrillation	none	no_symptoms
642ece3756803e58535a2fa9	51	reviewed	warning	urgent	atrial_fibrillation	none	no_symptoms
642ece3756803e58535a2fa9	60	analyzed	quality	quality	quality_to_low	moderate	shortness_of_breath
642ece3756803e58535a2fa9	60	reviewed	urgent	urgent	atrial_fibrillation	none	no_symptoms
642ece3756803e58535a2fa9	58	reviewed	urgent	urgent	atrial_fibrillation	moderate	shortness_of_breath	fatigue
642ece3756803e58535a2fa9	59	reviewed	urgent	urgent	atrial_fibrillation	none	no_symptoms
642ece3756803e58535a2fa9	51	reviewed	warning	warning	extrasystoles_frequent	moderate	shortness_of_breath	fatigue
642ece3756803e58535a2fa9	61	analyzed	quality	quality	quality_to_low	none	no_symptoms
642ece3756803e58535a2fa9	61	reviewed	urgent	urgent	atrial_fibrillation	none	no_symptoms
642ece3756803e58535a2fa9	55	reviewed	urgent	urgent	atrial_fibrillation	moderate	fatigue
642ece3756803e58535a2fa9	63	reviewed	urgent	urgent	atrial_fibrillation	none	no_symptoms
642ece3756803e58535a2fa9	53	reviewed	urgent	urgent	atrial_fibrillation	mild	fatigue
642ece3756803e58535a2fa9	61	reviewed	urgent	urgent	atrial_fibrillation	none	no_symptoms
642ece3756803e58535a2fa9	57	reviewed	urgent	warning	extrasystoles_frequent	moderate	shortness_of_breath	other
642ece3756803e58535a2fa9	54	reviewed	urgent	urgent	atrial_fibrillation	none	no_symptoms
642ece3756803e58535a2fa9	63	reviewed	urgent	urgent	atrial_fibrillation	none	no_symptoms
642ece3756803e58535a2fa9	55	reviewed	urgent	warning	extrasystoles_frequent	mild	fatigue
642ece3756803e58535a2fa9	59	reviewed	warning	warning	extrasystoles_frequent	none	no_symptoms
642ece3756803e58535a2fa9	57	reviewed	urgent	urgent	atrial_fibrillation	moderate	fatigue
642ece3756803e58535a2fa9	59	reviewed	warning	warning	extrasystoles_frequent	none	no_symptoms
642ece3756803e58535a2fa9	53	reviewed	urgent	urgent	atrial_fibrillation	moderate	shortness_of_breath	fatigue
642ece3756803e58535a2fa9	50	reviewed	urgent	urgent	atrial_fibrillation	moderate	fatigue
642ece3756803e58535a2fa9	56	reviewed	warning	warning	extrasystoles_frequent	none	no_symptoms
642ece3756803e58535a2fa9	51	reviewed	warning	warning	extrasystoles_frequent	moderate	shortness_of_breath	lightheaded	fatigue
642ece3756803e58535a2fa9	58	reviewed	urgent	urgent	atrial_fibrillation	moderate	shortness_of_breath	lightheaded	fatigue
642ece3756803e58535a2fa9	57	reviewed	urgent	urgent	atrial_fibrillation	none	no_symptoms
642ece3756803e58535a2fa9	52	reviewed	urgent	urgent	atrial_fibrillation	moderate	fatigue
642ece3756803e58535a2fa9	61	reviewed	urgent	urgent	atrial_fibrillation	none	no_symptoms
642ece3756803e58535a2fa9	52	reviewed	urgent	urgent	atrial_fibrillation	none	no_symptoms
642ece3756803e58535a2fa9	68	analyzed	normal	normal	extrasystoles_isolated	mild	fatigue
642ece3756803e58535a2fa9	58	reviewed	urgent	urgent	atrial_fibrillation	none	no_symptoms
642ece3756803e58535a2fa9	61	reviewed	warning	warning	extrasystoles_frequent	none	no_symptoms
6491a8afaa2351110afa30ab	-1	analyzed	quality	quality	quality_to_low	moderate	lightheaded
6491a8afaa2351110afa30ab	80	reviewed	urgent	urgent	atrial_fibrillation	mild	palpitations	lightheaded
6491a8afaa2351110afa30ab	87	reviewed	urgent	urgent	atrial_fibrillation	mild	lightheaded
6491a8afaa2351110afa30ab	77	reviewed	urgent	urgent	atrial_fibrillation	none	no_symptoms
6491a8afaa2351110afa30ab	82	reviewed	urgent	urgent	atrial_fibrillation	none	no_symptoms
6491a8afaa2351110afa30ab	81	reviewed	urgent	urgent	atrial_fibrillation	mild	dizziness
6491a8afaa2351110afa30ab	89	pending_review	urgent	urgent	atrial_fibrillation	none	no_symptoms
648063fc209bc7447243a4ab	73	analyzed	normal	normal	sinus	none	no_symptoms
648063fc209bc7447243a4ab	72	analyzed	normal	normal	sinus	none	no_symptoms
648063fc209bc7447243a4ab	67	analyzed	normal	normal	sinus	none	no_symptoms
648063fc209bc7447243a4ab	65	reviewed	warning	warning	extrasystoles_frequent	none	no_symptoms
648063fc209bc7447243a4ab	63	analyzed	normal	normal	sinus	none	no_symptoms
648063fc209bc7447243a4ab	63	analyzed	normal	normal	extrasystoles_isolated	none	no_symptoms
648063fc209bc7447243a4ab	66	analyzed	normal	normal	extrasystoles_isolated	none	no_symptoms
648063fc209bc7447243a4ab	70	reviewed	warning	warning	tachy_episode	none	no_symptoms
648063fc209bc7447243a4ab	74	analyzed	normal	normal	sinus	none	no_symptoms
648063fc209bc7447243a4ab	70	reviewed	normal	normal	sinus	none	no_symptoms
648063fc209bc7447243a4ab	76	analyzed	normal	normal	sinus	none	no_symptoms
648063fc209bc7447243a4ab	75	analyzed	normal	normal	sinus	none	no_symptoms
648063fc209bc7447243a4ab	74	analyzed	normal	normal	sinus	none	no_symptoms
648063fc209bc7447243a4ab	72	analyzed	normal	normal	sinus	none	no_symptoms
648063fc209bc7447243a4ab	66	analyzed	normal	normal	extrasystoles_isolated	none	no_symptoms
64624bb4209bc744724397b5	58	analyzed	normal	normal	extrasystoles_isolated	none	no_symptoms
64624bb4209bc744724397b5	67	analyzed	normal	normal	extrasystoles_isolated	none	no_symptoms
64624bb4209bc744724397b5	59	analyzed	normal	normal	extrasystoles_isolated	none	no_symptoms
64624bb4209bc744724397b5	-1	analyzed	quality	quality	quality_to_low	none	no_symptoms
64624bb4209bc744724397b5	73	analyzed	normal	normal	extrasystoles_isolated	none	no_symptoms
64624bb4209bc744724397b5	66	analyzed	normal	normal	sinus	none	no_symptoms
64624bb4209bc744724397b5	-1	analyzed	quality	quality	quality_to_low	none	no_symptoms
64624bb4209bc744724397b5	-1	analyzed	quality	quality	quality_to_low	none	no_symptoms
64624bb4209bc744724397b5	-1	analyzed	quality	quality	quality_to_low	none	no_symptoms
64624bb4209bc744724397b5	-1	analyzed	quality	quality	quality_to_low	none	no_symptoms
64624bb4209bc744724397b5	-1	analyzed	quality	quality	quality_to_low	none	no_symptoms
64624bb4209bc744724397b5	-1	analyzed	quality	quality	quality_to_low	none	no_symptoms
64624bb4209bc744724397b5	-1	analyzed	quality	quality	quality_to_low	none	no_symptoms
64624bb4209bc744724397b5	-1	analyzed	quality	quality	quality_to_low	none	no_symptoms
64624bb4209bc744724397b5	-1	analyzed	quality	quality	quality_to_low	none	no_symptoms
64624bb4209bc744724397b5	-1	analyzed	quality	quality	quality_to_low	none	no_symptoms
64624bb4209bc744724397b5	-1	analyzed	quality	quality	quality_to_low	none	no_symptoms
64624bb4209bc744724397b5	-1	analyzed	quality	quality	quality_to_low	none	no_symptoms
64624bb4209bc744724397b5	-1	analyzed	quality	quality	quality_to_low	none	no_symptoms
64624bb4209bc744724397b5	89	reviewed	urgent	urgent	atrial_fibrillation
64624bb4209bc744724397b5	69	analyzed	normal	normal	sinus	none	no_symptoms
64397d5e8aadfd7c0b59f151	63	analyzed	normal	normal	extrasystoles_isolated	none	no_symptoms
64397d5e8aadfd7c0b59f151	-1	analyzed	quality	quality	quality_to_low	none	no_symptoms
64397d5e8aadfd7c0b59f151	-1	analyzed	quality	quality	quality_to_low	none	no_symptoms
64397d5e8aadfd7c0b59f151	118	analyzed	quality	quality	quality_to_low	mild	chest_pains	racing_heart
64397d5e8aadfd7c0b59f151	-1	analyzed	quality	quality	quality_to_low	mild	racing_heart
64397d5e8aadfd7c0b59f151	121	reviewed	warning	warning	tachycardia	none	no_symptoms
64397d5e8aadfd7c0b59f151	118	reviewed	warning	warning	tachycardia	mild	racing_heart
64397d5e8aadfd7c0b59f151	116	reviewed	warning	warning	tachycardia	none	no_symptoms
64397d5e8aadfd7c0b59f151	118	reviewed	warning	warning	tachycardia	none	no_symptoms
64397d5e8aadfd7c0b59f151	115	reviewed	warning	warning	tachycardia	mild	racing_heart	lightheaded
64397d5e8aadfd7c0b59f151	114	reviewed	warning	warning	tachycardia
64397d5e8aadfd7c0b59f151	114	reviewed	warning	warning	tachycardia	mild	lightheaded
64397d5e8aadfd7c0b59f151	118	reviewed	warning	warning	tachycardia	none	no_symptoms
64397d5e8aadfd7c0b59f151	116	reviewed	warning	warning	tachycardia	none	no_symptoms
64397d5e8aadfd7c0b59f151	115	reviewed	warning	warning	tachycardia	none	no_symptoms
64397d5e8aadfd7c0b59f151	118	reviewed	warning	warning	tachycardia	none	no_symptoms
64397d5e8aadfd7c0b59f151	116	reviewed	warning	warning	tachycardia	none	no_symptoms
64397d5e8aadfd7c0b59f151	115	reviewed	warning	warning	tachycardia	mild	lightheaded
64397d5e8aadfd7c0b59f151	95	reviewed	warning	warning	extrasystoles_frequent	none	no_symptoms
64397d5e8aadfd7c0b59f151	118	reviewed	warning	warning	tachycardia	none	no_symptoms
64397d5e8aadfd7c0b59f151	94	reviewed	warning	warning	extrasystoles_frequent	none	no_symptoms
64397d5e8aadfd7c0b59f151	119	reviewed	warning	warning	tachycardia	none	no_symptoms
64397d5e8aadfd7c0b59f151	109	analyzed	normal	normal	extrasystoles_isolated	none	no_symptoms
64397d5e8aadfd7c0b59f151	97	reviewed	warning	warning	extrasystoles_frequent	none	no_symptoms
64397d5e8aadfd7c0b59f151	107	analyzed	normal	normal	sinus	none	no_symptoms
64397d5e8aadfd7c0b59f151	118	reviewed	warning	warning	tachycardia	none	no_symptoms
64397d5e8aadfd7c0b59f151	116	reviewed	warning	warning	tachycardia	none	no_symptoms
64397d5e8aadfd7c0b59f151	112	reviewed	warning	warning	tachycardia	none	no_symptoms
64397d5e8aadfd7c0b59f151	114	reviewed	warning	warning	tachycardia	none	no_symptoms
64397d5e8aadfd7c0b59f151	116	reviewed	warning	warning	tachycardia	none	no_symptoms
63f604ae9858712196cd58bb	124	reviewed	urgent	urgent	atrial_fibrillation	mild	fatigue
63f604ae9858712196cd58bb	118	reviewed	urgent	urgent	atrial_fibrillation	none	no_symptoms
63f604ae9858712196cd58bb	111	reviewed	urgent	urgent	atrial_fibrillation	none	no_symptoms
63f604ae9858712196cd58bb	108	reviewed	urgent	urgent	atrial_fibrillation	none	no_symptoms
63f604ae9858712196cd58bb	98	reviewed	urgent	urgent	atrial_fibrillation	none	no_symptoms
63f604ae9858712196cd58bb	110	reviewed	urgent	urgent	atrial_fibrillation	none	no_symptoms
63f604ae9858712196cd58bb	74	reviewed	urgent	urgent	atrial_fibrillation	none	no_symptoms
63f604ae9858712196cd58bb	108	reviewed	urgent	urgent	atrial_fibrillation	none	no_symptoms
63f604ae9858712196cd58bb	88	reviewed	urgent	urgent	atrial_fibrillation	none	no_symptoms
63f604ae9858712196cd58bb	109	reviewed	urgent	urgent	atrial_fibrillation	none	no_symptoms
63f604ae9858712196cd58bb	101	reviewed	urgent	urgent	atrial_fibrillation	none	no_symptoms
63f604ae9858712196cd58bb	129	reviewed	urgent	urgent	atrial_fibrillation	none	no_symptoms
63f604ae9858712196cd58bb	126	reviewed	urgent	urgent	atrial_fibrillation	none	no_symptoms
63f604ae9858712196cd58bb	121	reviewed	urgent	urgent	atrial_fibrillation	none	no_symptoms
63f604ae9858712196cd58bb	101	reviewed	urgent	urgent	atrial_fibrillation	none	no_symptoms
63f604ae9858712196cd58bb	89	reviewed	urgent	urgent	atrial_fibrillation	none	no_symptoms
63f604ae9858712196cd58bb	107	reviewed	urgent	urgent	atrial_fibrillation	none	no_symptoms
63f604ae9858712196cd58bb	103	reviewed	urgent	urgent	atrial_fibrillation	none	no_symptoms
63f604ae9858712196cd58bb	95	reviewed	urgent	urgent	atrial_fibrillation	none	no_symptoms
63f604ae9858712196cd58bb	86	reviewed	urgent	urgent	atrial_fibrillation	none	no_symptoms
63f604ae9858712196cd58bb	91	reviewed	urgent	urgent	atrial_fibrillation	none	no_symptoms
63f604ae9858712196cd58bb	77	reviewed	urgent	urgent	atrial_fibrillation	none	no_symptoms
63f604ae9858712196cd58bb	106	reviewed	urgent	urgent	atrial_fibrillation	none	no_symptoms
63f604ae9858712196cd58bb	89	reviewed	urgent	urgent	atrial_fibrillation	none	no_symptoms
63f604ae9858712196cd58bb	106	reviewed	urgent	urgent	atrial_fibrillation	none	no_symptoms
63f604ae9858712196cd58bb	90	reviewed	urgent	urgent	atrial_fibrillation	none	no_symptoms
63f604ae9858712196cd58bb	100	reviewed	urgent	urgent	atrial_fibrillation	none	no_symptoms
63f604ae9858712196cd58bb	92	reviewed	urgent	urgent	atrial_fibrillation	none	no_symptoms
63f604ae9858712196cd58bb	107	reviewed	urgent	urgent	atrial_fibrillation	none	no_symptoms
63f604ae9858712196cd58bb	88	reviewed	urgent	urgent	atrial_fibrillation	none	no_symptoms
63f604ae9858712196cd58bb	109	reviewed	urgent	urgent	atrial_fibrillation	none	no_symptoms
63f604ae9858712196cd58bb	81	reviewed	urgent	urgent	atrial_fibrillation	none	no_symptoms
63f604ae9858712196cd58bb	108	reviewed	urgent	urgent	atrial_fibrillation	none	no_symptoms
63f604ae9858712196cd58bb	77	reviewed	urgent	urgent	atrial_fibrillation	none	no_symptoms
63f604ae9858712196cd58bb	95	reviewed	urgent	urgent	atrial_fibrillation	none	no_symptoms
63f604ae9858712196cd58bb	87	reviewed	urgent	urgent	atrial_fibrillation	none	no_symptoms
63f604ae9858712196cd58bb	102	reviewed	urgent	urgent	atrial_fibrillation	none	no_symptoms
63f604ae9858712196cd58bb	85	reviewed	urgent	urgent	atrial_fibrillation	none	no_symptoms
63f604ae9858712196cd58bb	84	reviewed	urgent	urgent	atrial_fibrillation	none	no_symptoms
63f604ae9858712196cd58bb	79	reviewed	urgent	urgent	atrial_fibrillation	none	no_symptoms
63f604ae9858712196cd58bb	100	reviewed	urgent	urgent	atrial_fibrillation	none	no_symptoms
63f604ae9858712196cd58bb	91	reviewed	urgent	urgent	atrial_fibrillation	none	no_symptoms
63f604ae9858712196cd58bb	69	reviewed	urgent	urgent	atrial_fibrillation	none	no_symptoms
63f604ae9858712196cd58bb	90	reviewed	urgent	urgent	atrial_fibrillation	none	no_symptoms
63f604ae9858712196cd58bb	87	reviewed	urgent	urgent	atrial_fibrillation	none	no_symptoms
646df0af19788a7ee60f58f1	133	reviewed	warning	warning	extrasystoles_frequent	none	no_symptoms
646df0af19788a7ee60f58f1	127	reviewed	warning	warning	tachycardia	none	no_symptoms
646df0af19788a7ee60f58f1	126	reviewed	warning	warning	tachycardia	none	no_symptoms
646df0af19788a7ee60f58f1	136	analyzed	quality	quality	quality_to_low	none	no_symptoms
646df0af19788a7ee60f58f1	132	analyzed	quality	quality	quality_to_low	none	no_symptoms
646df0af19788a7ee60f58f1	129	analyzed	quality	quality	quality_to_low	none	no_symptoms
646df0af19788a7ee60f58f1	128	analyzed	quality	quality	quality_to_low	none	no_symptoms
646df0af19788a7ee60f58f1	-1	analyzed	quality	quality	quality_to_low	none	no_symptoms
646df0af19788a7ee60f58f1	-1	analyzed	quality	quality	quality_to_low	none	no_symptoms
646df0af19788a7ee60f58f1	-1	analyzed	quality	quality	quality_to_low	none	no_symptoms
646df0af19788a7ee60f58f1	-1	analyzed	quality	quality	quality_to_low	none	no_symptoms
646df0af19788a7ee60f58f1	-1	analyzed	quality	quality	quality_to_low	none	no_symptoms
646df0af19788a7ee60f58f1	-1	analyzed	quality	quality	quality_to_low	none	no_symptoms
646df0af19788a7ee60f58f1	-1	analyzed	quality	quality	quality_to_low	none	no_symptoms
646df0af19788a7ee60f58f1	127	reviewed	warning	warning	tachycardia	none	no_symptoms
646df0af19788a7ee60f58f1	127	reviewed	warning	warning	tachycardia	none	no_symptoms
646df0af19788a7ee60f58f1	127	reviewed	warning	warning	tachycardia	none	no_symptoms
646df0af19788a7ee60f58f1	127	reviewed	warning	warning	tachycardia	none	no_symptoms
646df0af19788a7ee60f58f1	127	reviewed	warning	warning	tachycardia	none	no_symptoms
646df0af19788a7ee60f58f1	-1	analyzed	quality	quality	quality_to_low	none	no_symptoms
646df0af19788a7ee60f58f1	128	reviewed	warning	warning	tachycardia	none	no_symptoms
646df0af19788a7ee60f58f1	125	reviewed	warning	warning	tachycardia	none	no_symptoms
646df0af19788a7ee60f58f1	125	reviewed	warning	warning	tachycardia	none	no_symptoms
646df0af19788a7ee60f58f1	125	reviewed	warning	warning	tachycardia	none	no_symptoms
646df0af19788a7ee60f58f1	123	reviewed	warning	warning	tachycardia	none	no_symptoms
646df0af19788a7ee60f58f1	122	reviewed	warning	warning	tachycardia	none	no_symptoms
646df0af19788a7ee60f58f1	126	analyzed	quality	quality	quality_to_low	none	no_symptoms
646df0af19788a7ee60f58f1	-1	analyzed	quality	quality	quality_to_low	none	no_symptoms
646df0af19788a7ee60f58f1	127	reviewed	warning	warning	tachycardia	none	no_symptoms
646df0af19788a7ee60f58f1	126	reviewed	warning	warning	tachycardia	none	no_symptoms
646df0af19788a7ee60f58f1	124	reviewed	warning	warning	tachycardia	none	no_symptoms
646df0af19788a7ee60f58f1	128	analyzed	quality	quality	quality_to_low	none	no_symptoms
646df0af19788a7ee60f58f1	-1	analyzed	quality	quality	quality_to_low	none	no_symptoms
646df0af19788a7ee60f58f1	128	reviewed	warning	warning	tachycardia	none	no_symptoms
646df0af19788a7ee60f58f1	120	reviewed	warning	warning	tachycardia	mild	chest_pains	lightheaded
646df0af19788a7ee60f58f1	124	reviewed	warning	warning	tachycardia	none	no_symptoms
646df0af19788a7ee60f58f1	123	reviewed	warning	warning	tachycardia	none	no_symptoms
646df0af19788a7ee60f58f1	124	analyzed	quality	quality	quality_to_low	none	no_symptoms
646df0af19788a7ee60f58f1	-1	analyzed	quality	quality	quality_to_low	none	no_symptoms
646df0af19788a7ee60f58f1	-1	analyzed	quality	quality	quality_to_low	none	no_symptoms
646df0af19788a7ee60f58f1	127	reviewed	warning	warning	tachycardia	none	no_symptoms
646df0af19788a7ee60f58f1	125	reviewed	warning	warning	tachycardia	none	no_symptoms
646df0af19788a7ee60f58f1	123	reviewed	warning	warning	tachycardia	none	no_symptoms
646df0af19788a7ee60f58f1	118	reviewed	warning	warning	tachycardia	none	no_symptoms
646df0af19788a7ee60f58f1	126	analyzed	quality	quality	quality_to_low	none	no_symptoms
646df0af19788a7ee60f58f1	122	analyzed	quality	quality	quality_to_low	none	no_symptoms
646df0af19788a7ee60f58f1	121	analyzed	quality	quality	quality_to_low	none	no_symptoms
646df0af19788a7ee60f58f1	118	analyzed	quality	quality	quality_to_low	none	no_symptoms
646df0af19788a7ee60f58f1	-1	analyzed	quality	quality	quality_to_low	none	no_symptoms
646df0af19788a7ee60f58f1	-1	analyzed	quality	quality	quality_to_low	none	no_symptoms
646df0af19788a7ee60f58f1	-1	analyzed	quality	quality	quality_to_low	none	no_symptoms
646df0af19788a7ee60f58f1	-1	analyzed	quality	quality	quality_to_low	none	no_symptoms
646df0af19788a7ee60f58f1	126	reviewed	warning	warning	tachycardia	none	no_symptoms
646df0af19788a7ee60f58f1	119	reviewed	warning	warning	tachycardia	none	no_symptoms
646df0af19788a7ee60f58f1	127	reviewed	warning	warning	tachycardia	none	no_symptoms
646df0af19788a7ee60f58f1	115	reviewed	warning	warning	tachycardia	none	no_symptoms
646df0af19788a7ee60f58f1	124	reviewed	warning	warning	tachycardia	none	no_symptoms
646df0af19788a7ee60f58f1	122	reviewed	warning	warning	tachycardia	none	no_symptoms
646df0af19788a7ee60f58f1	120	reviewed	warning	warning	tachycardia	none	no_symptoms
646df0af19788a7ee60f58f1	122	reviewed	warning	warning	tachycardia
646df0af19788a7ee60f58f1	120	reviewed	warning	warning	tachycardia	none	no_symptoms
646df0af19788a7ee60f58f1	127	reviewed	warning	warning	tachycardia	none	no_symptoms
646df0af19788a7ee60f58f1	121	reviewed	warning	warning	tachycardia	none	no_symptoms
646df0af19788a7ee60f58f1	127	reviewed	warning	warning	tachycardia	none	no_symptoms
646df0af19788a7ee60f58f1	122	reviewed	warning	warning	tachycardia	none	no_symptoms
646df0af19788a7ee60f58f1	123	reviewed	warning	warning	tachycardia	none	no_symptoms
646df0af19788a7ee60f58f1	117	reviewed	warning	warning	tachycardia	none	no_symptoms
646df0af19788a7ee60f58f1	123	reviewed	warning	warning	tachycardia
646df0af19788a7ee60f58f1	123	reviewed	warning	warning	tachycardia	none	no_symptoms
646df0af19788a7ee60f58f1	120	reviewed	warning	warning	tachycardia	none	no_symptoms
646df0af19788a7ee60f58f1	120	reviewed	warning	warning	tachycardia	none	no_symptoms
646df0af19788a7ee60f58f1	121	reviewed	warning	warning	tachycardia	none	no_symptoms
646df0af19788a7ee60f58f1	119	reviewed	warning	warning	tachycardia	none	no_symptoms
646df0af19788a7ee60f58f1	122	reviewed	warning	warning	tachycardia	none	no_symptoms
646df0af19788a7ee60f58f1	119	reviewed	warning	warning	tachycardia	none	no_symptoms
646df0af19788a7ee60f58f1	120	reviewed	warning	warning	tachycardia	none	no_symptoms
646df0af19788a7ee60f58f1	119	reviewed	warning	warning	tachycardia	none	no_symptoms
646df0af19788a7ee60f58f1	118	reviewed	warning	warning	tachycardia	none	no_symptoms
646df0af19788a7ee60f58f1	118	reviewed	warning	warning	tachycardia	none	no_symptoms
646df0af19788a7ee60f58f1	119	reviewed	warning	warning	tachycardia	none	no_symptoms
646df0af19788a7ee60f58f1	118	reviewed	warning	warning	tachycardia	none	no_symptoms
646df0af19788a7ee60f58f1	115	reviewed	warning	warning	tachycardia	none	no_symptoms
646df0af19788a7ee60f58f1	114	reviewed	warning	warning	tachycardia	none	no_symptoms
646df0af19788a7ee60f58f1	117	reviewed	warning	warning	tachycardia	none	no_symptoms
646df0af19788a7ee60f58f1	116	reviewed	warning	warning	tachycardia	none	no_symptoms
646df0af19788a7ee60f58f1	116	reviewed	warning	warning	tachycardia	none	no_symptoms
646df0af19788a7ee60f58f1	116	reviewed	warning	warning	tachycardia	none	no_symptoms
646df0af19788a7ee60f58f1	119	reviewed	warning	warning	tachycardia	none	no_symptoms
646df0af19788a7ee60f58f1	117	reviewed	warning	warning	tachycardia	none	no_symptoms
646df0af19788a7ee60f58f1	117	reviewed	warning	warning	tachycardia	none	no_symptoms
646df0af19788a7ee60f58f1	117	reviewed	warning	warning	tachycardia	none	no_symptoms
646df0af19788a7ee60f58f1	100	reviewed	urgent	urgent	atrial_flutter	none	no_symptoms
6453cf7a209bc74472438cff	103	reviewed	urgent	urgent	atrial_fibrillation	none	no_symptoms
6453cf7a209bc74472438cff	96	reviewed	urgent	urgent	atrial_fibrillation	none	no_symptoms
6453cf7a209bc74472438cff	95	reviewed	urgent	urgent	atrial_fibrillation	mild	fatigue
6453cf7a209bc74472438cff	88	reviewed	urgent	urgent	atrial_fibrillation	none	no_symptoms
6453cf7a209bc74472438cff	86	reviewed	urgent	urgent	atrial_fibrillation	mild	shortness_of_breath
6453cf7a209bc74472438cff	100	reviewed	urgent	urgent	atrial_fibrillation	moderate	shortness_of_breath
6453cf7a209bc74472438cff	92	reviewed	urgent	urgent	atrial_fibrillation	moderate	other
6453cf7a209bc74472438cff	105	analyzed	quality	quality	quality_to_low	none	no_symptoms
6453cf7a209bc74472438cff	99	reviewed	urgent	urgent	atrial_fibrillation	mild	fatigue
6453cf7a209bc74472438cff	94	reviewed	urgent	urgent	atrial_fibrillation	mild	fatigue
6453cf7a209bc74472438cff	85	reviewed	urgent	urgent	atrial_fibrillation	moderate	fatigue
6453cf7a209bc74472438cff	89	reviewed	urgent	urgent	atrial_fibrillation	none	no_symptoms
6453cf7a209bc74472438cff	82	reviewed	urgent	urgent	atrial_fibrillation	moderate	fatigue
6453cf7a209bc74472438cff	85	reviewed	urgent	urgent	atrial_fibrillation	severe	dizziness	other
6453cf7a209bc74472438cff	84	reviewed	urgent	urgent	atrial_fibrillation	moderate	fatigue	other
6453cf7a209bc74472438cff	104	reviewed	urgent	urgent	atrial_fibrillation	moderate	fatigue
6453cf7a209bc74472438cff	102	reviewed	urgent	urgent	atrial_fibrillation	moderate	lightheaded
6453cf7a209bc74472438cff	87	reviewed	urgent	urgent	atrial_fibrillation	none	no_symptoms
6453cf7a209bc74472438cff	85	reviewed	urgent	urgent	atrial_fibrillation	none	no_symptoms
6453cf7a209bc74472438cff	90	reviewed	urgent	urgent	atrial_fibrillation	none	no_symptoms
6453cf7a209bc74472438cff	89	reviewed	urgent	urgent	atrial_fibrillation	moderate	shortness_of_breath
6453cf7a209bc74472438cff	95	reviewed	urgent	urgent	atrial_fibrillation	none	no_symptoms
6453cf7a209bc74472438cff	91	reviewed	urgent	urgent	atrial_fibrillation	none	no_symptoms
6453cf7a209bc74472438cff	92	reviewed	urgent	urgent	atrial_fibrillation	none	no_symptoms
6453cf7a209bc74472438cff	91	reviewed	urgent	urgent	atrial_fibrillation	none	no_symptoms
645df8d1aa2351110afa1b1c	113	analyzed	quality	quality	quality_to_low	none	no_symptoms
645df8d1aa2351110afa1b1c	96	reviewed	urgent	urgent	atrial_fibrillation	none	no_symptoms
645df8d1aa2351110afa1b1c	99	reviewed	urgent	urgent	atrial_fibrillation	none	no_symptoms
645df8d1aa2351110afa1b1c	87	reviewed	warning	warning	extrasystoles_big_episode	none	no_symptoms
645df8d1aa2351110afa1b1c	133	analyzed	quality	quality	quality_to_low	none	no_symptoms
645df8d1aa2351110afa1b1c	91	reviewed	urgent	urgent	atrial_fibrillation	none	no_symptoms
645df8d1aa2351110afa1b1c	104	reviewed	urgent	urgent	atrial_flutter	none	no_symptoms
645df8d1aa2351110afa1b1c	99	reviewed	urgent	urgent	atrial_flutter	none	no_symptoms
645df8d1aa2351110afa1b1c	93	reviewed	urgent	urgent	atrial_fibrillation	none	no_symptoms
645df8d1aa2351110afa1b1c	111	reviewed	urgent	urgent	atrial_fibrillation	none	no_symptoms
645df8d1aa2351110afa1b1c	95	reviewed	urgent	urgent	atrial_fibrillation	none	no_symptoms
645df8d1aa2351110afa1b1c	110	analyzed	quality	quality	quality_to_low	none	no_symptoms
645df8d1aa2351110afa1b1c	102	reviewed	warning	warning	extrasystoles_big_episode	none	no_symptoms
645df8d1aa2351110afa1b1c	97	reviewed	urgent	urgent	atrial_flutter	none	no_symptoms
645df8d1aa2351110afa1b1c	107	reviewed	urgent	urgent	atrial_fibrillation	none	no_symptoms
645df8d1aa2351110afa1b1c	98	reviewed	warning	warning	extrasystoles_big_episode	none	no_symptoms
63e5128c9858712196cd433e	110	reviewed	urgent	urgent	atrial_flutter	none	no_symptoms
63e5128c9858712196cd433e	107	reviewed	urgent	urgent	atrial_fibrillation	none	no_symptoms
63e5128c9858712196cd433e	91	reviewed	urgent	urgent	atrial_fibrillation	none	no_symptoms
63e5128c9858712196cd433e	-1	analyzed	quality	quality	quality_to_low	none	no_symptoms
63e5128c9858712196cd433e	-1	analyzed	quality	quality	quality_to_low	none	no_symptoms
63e5128c9858712196cd433e	98	reviewed	urgent	urgent	atrial_fibrillation	none	no_symptoms
63e5128c9858712196cd433e	89	reviewed	urgent	urgent	atrial_fibrillation	none	no_symptoms
63e5128c9858712196cd433e	117	reviewed	urgent	urgent	atrial_fibrillation	none	no_symptoms
63e5128c9858712196cd433e	99	reviewed	urgent	urgent	atrial_fibrillation
63e5128c9858712196cd433e	122	analyzed	quality	quality	quality_to_low	none	no_symptoms
63e5128c9858712196cd433e	119	analyzed	quality	quality	quality_to_low	none	no_symptoms
63e5128c9858712196cd433e	105	reviewed	urgent	urgent	atrial_fibrillation	none	no_symptoms
63e5128c9858712196cd433e	97	reviewed	urgent	urgent	atrial_fibrillation	mild	lightheaded
63e5128c9858712196cd433e	92	reviewed	urgent	urgent	atrial_fibrillation	none	no_symptoms
63e5128c9858712196cd433e	105	reviewed	urgent	urgent	atrial_fibrillation	none	no_symptoms
63e5128c9858712196cd433e	100	reviewed	urgent	urgent	atrial_fibrillation	none	no_symptoms
63e5128c9858712196cd433e	89	reviewed	urgent	urgent	atrial_fibrillation	none	no_symptoms
63e5128c9858712196cd433e	106	reviewed	urgent	urgent	atrial_fibrillation	mild	shortness_of_breath
63e5128c9858712196cd433e	101	reviewed	urgent	urgent	atrial_fibrillation	none	no_symptoms
63e5128c9858712196cd433e	84	reviewed	urgent	urgent	atrial_fibrillation	none	no_symptoms
63e5128c9858712196cd433e	97	reviewed	urgent	urgent	atrial_fibrillation	none	no_symptoms
63e5128c9858712196cd433e	95	reviewed	urgent	urgent	atrial_fibrillation	none	no_symptoms
63e5128c9858712196cd433e	79	reviewed	urgent	urgent	atrial_fibrillation	none	no_symptoms
63e5128c9858712196cd433e	118	reviewed	urgent	urgent	atrial_fibrillation
63e5128c9858712196cd433e	98	reviewed	urgent	urgent	atrial_fibrillation	none	no_symptoms
63e5128c9858712196cd433e	95	reviewed	urgent	urgent	atrial_fibrillation	none	no_symptoms
63e5128c9858712196cd433e	110	reviewed	urgent	urgent	atrial_fibrillation	mild	shortness_of_breath
63e5128c9858712196cd433e	105	reviewed	urgent	urgent	atrial_fibrillation	mild	shortness_of_breath
63e5128c9858712196cd433e	112	analyzed	quality	quality	quality_to_low	none	no_symptoms
63e5128c9858712196cd433e	-1	analyzed	quality	quality	quality_to_low	none	no_symptoms
63e5128c9858712196cd433e	104	reviewed	urgent	urgent	atrial_fibrillation	none	no_symptoms
63e5128c9858712196cd433e	97	reviewed	urgent	urgent	atrial_fibrillation	none	no_symptoms
63e5128c9858712196cd433e	-1	analyzed	quality	quality	quality_to_low	mild	shortness_of_breath
63e5128c9858712196cd433e	99	reviewed	urgent	urgent	atrial_fibrillation	none	no_symptoms
63e5128c9858712196cd433e	90	reviewed	urgent	urgent	atrial_fibrillation	mild	shortness_of_breath
63e5128c9858712196cd433e	86	reviewed	urgent	urgent	atrial_fibrillation	none	no_symptoms
63e5128c9858712196cd433e	110	reviewed	urgent	urgent	atrial_fibrillation	mild	other
63e5128c9858712196cd433e	109	reviewed	urgent	urgent	atrial_fibrillation	mild	other
63e5128c9858712196cd433e	99	reviewed	urgent	urgent	atrial_fibrillation	none	no_symptoms
63e5128c9858712196cd433e	90	reviewed	urgent	urgent	atrial_fibrillation	none	no_symptoms
63e5128c9858712196cd433e	99	analyzed	quality	quality	quality_to_low	none	no_symptoms
63e5128c9858712196cd433e	95	analyzed	quality	quality	quality_to_low	mild	shortness_of_breath
63e5128c9858712196cd433e	77	analyzed	quality	quality	quality_to_low	mild	shortness_of_breath
63e5128c9858712196cd433e	-1	analyzed	quality	quality	quality_to_low	mild	shortness_of_breath
63e5128c9858712196cd433e	103	reviewed	urgent	urgent	atrial_fibrillation	none	no_symptoms
63e5128c9858712196cd433e	81	reviewed	urgent	urgent	atrial_fibrillation	none	no_symptoms
63e5128c9858712196cd433e	72	reviewed	urgent	urgent	atrial_fibrillation	none	no_symptoms
63e5128c9858712196cd433e	82	reviewed	urgent	urgent	atrial_fibrillation	mild	lightheaded
63e5128c9858712196cd433e	88	reviewed	urgent	urgent	atrial_fibrillation	mild	shortness_of_breath
63e5128c9858712196cd433e	75	analyzed	quality	quality	quality_to_low	mild	shortness_of_breath
63e5128c9858712196cd433e	94	reviewed	urgent	urgent	atrial_fibrillation	mild	shortness_of_breath
63e5128c9858712196cd433e	-1	analyzed	quality	quality	quality_to_low	mild	shortness_of_breath
63e5128c9858712196cd433e	97	reviewed	urgent	urgent	atrial_fibrillation	mild	shortness_of_breath
63e5128c9858712196cd433e	67	reviewed	urgent	urgent	atrial_fibrillation	mild	shortness_of_breath
63e5128c9858712196cd433e	92	reviewed	urgent	urgent	atrial_fibrillation	mild	shortness_of_breath
63e5128c9858712196cd433e	82	reviewed	urgent	urgent	atrial_fibrillation	mild	shortness_of_breath
63e5128c9858712196cd433e	106	reviewed	urgent	urgent	atrial_fibrillation	mild	shortness_of_breath
63e5128c9858712196cd433e	94	reviewed	urgent	urgent	atrial_fibrillation	mild	shortness_of_breath
63e5128c9858712196cd433e	91	reviewed	urgent	urgent	atrial_fibrillation	none	no_symptoms
63e5128c9858712196cd433e	-1	analyzed	quality	quality	quality_to_low	moderate	shortness_of_breath
63e5128c9858712196cd433e	-1	analyzed	quality	quality	quality_to_low	moderate	shortness_of_breath
63e5128c9858712196cd433e	103	reviewed	urgent	urgent	atrial_fibrillation	moderate	shortness_of_breath
63e5128c9858712196cd433e	80	reviewed	urgent	urgent	atrial_fibrillation	mild	shortness_of_breath
63e5128c9858712196cd433e	110	analyzed	quality	quality	quality_to_low	mild	shortness_of_breath
63e5128c9858712196cd433e	-1	analyzed	quality	quality	quality_to_low	mild	shortness_of_breath
63e5128c9858712196cd433e	107	reviewed	urgent	urgent	atrial_fibrillation	mild	shortness_of_breath
63e5128c9858712196cd433e	75	reviewed	urgent	urgent	atrial_fibrillation	moderate	shortness_of_breath
63e5128c9858712196cd433e	-1	analyzed	quality	quality	quality_to_low	mild	shortness_of_breath
63e5128c9858712196cd433e	97	reviewed	urgent	urgent	atrial_fibrillation	mild	shortness_of_breath
63e5128c9858712196cd433e	79	reviewed	urgent	urgent	atrial_fibrillation	mild	shortness_of_breath
63e5128c9858712196cd433e	-1	analyzed	quality	quality	quality_to_low	none	no_symptoms
63e5128c9858712196cd433e	93	reviewed	urgent	urgent	atrial_fibrillation	mild	shortness_of_breath
63e5128c9858712196cd433e	85	reviewed	urgent	urgent	atrial_fibrillation	mild	shortness_of_breath
63e5128c9858712196cd433e	86	analyzed	quality	quality	quality_to_low	mild	shortness_of_breath
63e5128c9858712196cd433e	99	reviewed	urgent	urgent	atrial_fibrillation	mild	lightheaded
63e5128c9858712196cd433e	82	reviewed	urgent	urgent	atrial_fibrillation	mild	shortness_of_breath
63e5128c9858712196cd433e	92	reviewed	urgent	urgent	atrial_fibrillation	mild	shortness_of_breath
63e5128c9858712196cd433e	72	reviewed	urgent	urgent	atrial_fibrillation	mild	shortness_of_breath
63e5128c9858712196cd433e	99	analyzed	quality	quality	quality_to_low	mild	shortness_of_breath
63e5128c9858712196cd433e	104	reviewed	urgent	urgent	atrial_fibrillation	mild	shortness_of_breath
63e5128c9858712196cd433e	93	reviewed	urgent	urgent	atrial_fibrillation	mild	shortness_of_breath
63e5128c9858712196cd433e	88	analyzed	quality	quality	quality_to_low	none	no_symptoms
63e5128c9858712196cd433e	90	reviewed	urgent	urgent	atrial_fibrillation	none	no_symptoms
63e5128c9858712196cd433e	81	reviewed	urgent	urgent	atrial_fibrillation	mild	shortness_of_breath
63e5128c9858712196cd433e	114	analyzed	quality	quality	quality_to_low	mild	lightheaded
63e5128c9858712196cd433e	98	reviewed	urgent	urgent	atrial_fibrillation	mild	lightheaded
63e5128c9858712196cd433e	91	reviewed	urgent	urgent	atrial_fibrillation	mild	lightheaded
645b99e3aa2351110afa19b1	118	reviewed	urgent	urgent	atrial_fibrillation	none	no_symptoms
645b99e3aa2351110afa19b1	99	reviewed	urgent	urgent	atrial_fibrillation	none	no_symptoms
645b99e3aa2351110afa19b1	106	reviewed	urgent	urgent	atrial_fibrillation	none	no_symptoms
645b99e3aa2351110afa19b1	83	reviewed	urgent	urgent	atrial_fibrillation	none	no_symptoms
645b99e3aa2351110afa19b1	109	reviewed	urgent	urgent	atrial_fibrillation	none	no_symptoms
645b99e3aa2351110afa19b1	88	reviewed	urgent	urgent	atrial_fibrillation	none	no_symptoms
645b99e3aa2351110afa19b1	105	reviewed	urgent	urgent	atrial_fibrillation	none	no_symptoms
645b99e3aa2351110afa19b1	85	reviewed	urgent	urgent	atrial_fibrillation	none	no_symptoms
645b99e3aa2351110afa19b1	138	reviewed	urgent	urgent	atrial_fibrillation	none	no_symptoms
645b99e3aa2351110afa19b1	110	reviewed	urgent	urgent	atrial_fibrillation	none	no_symptoms
645b99e3aa2351110afa19b1	121	reviewed	urgent	urgent	atrial_fibrillation	none	no_symptoms
645b99e3aa2351110afa19b1	101	reviewed	urgent	urgent	atrial_fibrillation	none	no_symptoms
645b99e3aa2351110afa19b1	109	reviewed	urgent	urgent	atrial_fibrillation	none	no_symptoms
645b99e3aa2351110afa19b1	98	reviewed	urgent	urgent	atrial_fibrillation	none	no_symptoms
645b99e3aa2351110afa19b1	125	reviewed	urgent	urgent	atrial_fibrillation	none	no_symptoms
645b99e3aa2351110afa19b1	116	reviewed	urgent	urgent	atrial_fibrillation	none	no_symptoms
645b99e3aa2351110afa19b1	115	reviewed	urgent	urgent	atrial_fibrillation	none	no_symptoms
645b99e3aa2351110afa19b1	92	reviewed	urgent	urgent	atrial_fibrillation	none	no_symptoms
645b99e3aa2351110afa19b1	138	reviewed	urgent	urgent	atrial_fibrillation	none	no_symptoms
645b99e3aa2351110afa19b1	99	reviewed	urgent	urgent	atrial_fibrillation	none	no_symptoms
645b99e3aa2351110afa19b1	99	reviewed	urgent	urgent	atrial_fibrillation	none	no_symptoms
645b99e3aa2351110afa19b1	138	reviewed	urgent	urgent	atrial_fibrillation	none	no_symptoms
645b99e3aa2351110afa19b1	102	reviewed	urgent	urgent	atrial_fibrillation	none	no_symptoms
645b99e3aa2351110afa19b1	124	reviewed	urgent	urgent	atrial_fibrillation	none	no_symptoms
645b99e3aa2351110afa19b1	103	reviewed	urgent	urgent	atrial_fibrillation	none	no_symptoms
645b99e3aa2351110afa19b1	84	reviewed	urgent	urgent	atrial_fibrillation	none	no_symptoms
645b99e3aa2351110afa19b1	100	reviewed	urgent	urgent	atrial_fibrillation	none	no_symptoms
645b99e3aa2351110afa19b1	86	reviewed	urgent	urgent	atrial_fibrillation	none	no_symptoms
642c3b0656803e58535a2caa	93	reviewed	urgent	urgent	atrial_fibrillation	mild	palpitations	shortness_of_breath
642c3b0656803e58535a2caa	93	reviewed	urgent	urgent	atrial_fibrillation	mild	palpitations
642c3b0656803e58535a2caa	90	reviewed	urgent	urgent	atrial_fibrillation	mild	shortness_of_breath
642c3b0656803e58535a2caa	89	reviewed	urgent	urgent	atrial_fibrillation	mild	palpitations
642c3b0656803e58535a2caa	86	reviewed	urgent	urgent	atrial_fibrillation	none	no_symptoms
642c3b0656803e58535a2caa	75	analyzed	normal	normal	sinus	none	no_symptoms
642c3b0656803e58535a2caa	75	analyzed	normal	normal	sinus	none	no_symptoms
642c3b0656803e58535a2caa	71	analyzed	normal	normal	sinus	mild	lightheaded
642c3b0656803e58535a2caa	71	analyzed	normal	normal	sinus	none	no_symptoms
642c3b0656803e58535a2caa	75	analyzed	normal	normal	extrasystoles_isolated	none	no_symptoms
642c3b0656803e58535a2caa	72	analyzed	normal	normal	extrasystoles_isolated	mild	shortness_of_breath
642c3b0656803e58535a2caa	-1	analyzed	quality	quality	quality_to_low	none	no_symptoms
642c3b0656803e58535a2caa	73	analyzed	normal	normal	sinus	mild	other
642c3b0656803e58535a2caa	69	analyzed	normal	normal	sinus	none	no_symptoms
642c3b0656803e58535a2caa	85	analyzed	normal	normal	sinus	none	no_symptoms
642c3b0656803e58535a2caa	69	analyzed	normal	normal	extrasystoles_isolated	none	no_symptoms
642c3b0656803e58535a2caa	73	analyzed	normal	normal	extrasystoles_isolated	none	no_symptoms
642c3b0656803e58535a2caa	71	analyzed	normal	normal	sinus	none	no_symptoms
642c3b0656803e58535a2caa	74	analyzed	normal	normal	sinus	none	no_symptoms
642c3b0656803e58535a2caa	69	analyzed	normal	normal	sinus	mild	fatigue
642c3b0656803e58535a2caa	67	analyzed	normal	normal	extrasystoles_isolated	mild	fatigue
642c3b0656803e58535a2caa	100	analyzed	quality	quality	quality_to_low	none	no_symptoms
642c3b0656803e58535a2caa	79	analyzed	quality	quality	quality_to_low	none	no_symptoms
642c3b0656803e58535a2caa	74	analyzed	quality	quality	quality_to_low	none	no_symptoms
642c3b0656803e58535a2caa	-1	analyzed	quality	quality	quality_to_low	none	no_symptoms
642c3b0656803e58535a2caa	74	analyzed	normal	normal	sinus	none	no_symptoms
642c3b0656803e58535a2caa	69	analyzed	normal	normal	sinus	none	no_symptoms
642c3b0656803e58535a2caa	81	analyzed	normal	normal	sinus	none	no_symptoms
642c3b0656803e58535a2caa	65	analyzed	normal	normal	sinus	none	no_symptoms
642c3b0656803e58535a2caa	134	analyzed	quality	quality	quality_to_low	none	no_symptoms
642c3b0656803e58535a2caa	65	analyzed	quality	quality	quality_to_low	none	no_symptoms
642c3b0656803e58535a2caa	64	analyzed	normal	normal	extrasystoles_isolated	none	no_symptoms
642c3b0656803e58535a2caa	76	analyzed	quality	quality	quality_to_low	none	no_symptoms
642c3b0656803e58535a2caa	73	analyzed	normal	normal	sinus	none	no_symptoms
6426e488a2c22c1672842ef6	134	reviewed	warning	warning	tachycardia	none	no_symptoms
6426e488a2c22c1672842ef6	132	reviewed	warning	warning	tachycardia	mild	palpitations
6426e488a2c22c1672842ef6	120	reviewed	warning	warning	tachycardia	none	no_symptoms
6426e488a2c22c1672842ef6	108	reviewed	warning	warning	extrasystoles_frequent	none	no_symptoms
6426e488a2c22c1672842ef6	119	reviewed	warning	warning	tachycardia	none	no_symptoms
6426e488a2c22c1672842ef6	116	reviewed	warning	warning	tachycardia	none	no_symptoms
6426e488a2c22c1672842ef6	103	reviewed	urgent	warning	extrasystoles_frequent	none	no_symptoms
6426e488a2c22c1672842ef6	90	reviewed	warning	warning	extrasystoles_big_episode	none	no_symptoms
6426e488a2c22c1672842ef6	84	reviewed	warning	warning	extrasystoles_bigminy	none	no_symptoms
6426e488a2c22c1672842ef6	117	reviewed	warning	warning	tachycardia	none	no_symptoms
6426e488a2c22c1672842ef6	116	reviewed	warning	warning	tachycardia	none	no_symptoms
6426e488a2c22c1672842ef6	119	reviewed	warning	warning	tachycardia	none	no_symptoms
6426e488a2c22c1672842ef6	117	reviewed	warning	warning	tachycardia	none	no_symptoms
6426e488a2c22c1672842ef6	115	reviewed	warning	warning	tachycardia	none	no_symptoms
6426e488a2c22c1672842ef6	118	reviewed	warning	warning	tachycardia	none	no_symptoms
6426e488a2c22c1672842ef6	116	reviewed	warning	warning	tachycardia	mild	palpitations
6426e488a2c22c1672842ef6	-1	analyzed	quality	quality	quality_to_low	none	no_symptoms
6426e488a2c22c1672842ef6	120	reviewed	warning	warning	tachycardia	none	no_symptoms
6426e488a2c22c1672842ef6	119	reviewed	warning	warning	tachycardia	none	no_symptoms
6426e488a2c22c1672842ef6	116	reviewed	warning	warning	tachycardia	none	no_symptoms
6426e488a2c22c1672842ef6	120	reviewed	warning	warning	tachycardia	none	no_symptoms
6426e488a2c22c1672842ef6	119	reviewed	warning	warning	tachycardia	mild	palpitations
6426e488a2c22c1672842ef6	118	reviewed	warning	warning	tachycardia	none	no_symptoms
6426e488a2c22c1672842ef6	117	reviewed	warning	warning	tachycardia	none	no_symptoms
6426e488a2c22c1672842ef6	118	reviewed	warning	warning	tachycardia	none	no_symptoms
6426e488a2c22c1672842ef6	116	reviewed	warning	warning	tachycardia	none	no_symptoms
6426e488a2c22c1672842ef6	116	reviewed	warning	warning	tachycardia	none	no_symptoms
6426e488a2c22c1672842ef6	117	reviewed	warning	warning	tachycardia	mild	palpitations
6426e488a2c22c1672842ef6	113	reviewed	warning	warning	tachycardia	none	no_symptoms
6426e488a2c22c1672842ef6	120	analyzed	quality	quality	quality_to_low	none	no_symptoms
6426e488a2c22c1672842ef6	117	reviewed	warning	warning	tachycardia	none	no_symptoms
6426e488a2c22c1672842ef6	114	reviewed	warning	warning	tachycardia	none	no_symptoms
6426e488a2c22c1672842ef6	117	reviewed	warning	warning	tachycardia	mild	palpitations
6426e488a2c22c1672842ef6	115	reviewed	warning	warning	tachycardia	none	no_symptoms
6426e488a2c22c1672842ef6	119	reviewed	warning	warning	tachycardia	mild	fatigue
6426e488a2c22c1672842ef6	116	reviewed	warning	warning	tachycardia	none	no_symptoms
6426e488a2c22c1672842ef6	124	reviewed	warning	warning	tachycardia	none	no_symptoms
6426e488a2c22c1672842ef6	117	reviewed	warning	warning	tachycardia	mild	fatigue
6426e488a2c22c1672842ef6	114	reviewed	warning	warning	tachycardia	none	no_symptoms
642ad157a2c22c16728433d2	72	analyzed	quality	quality	quality_to_low	none	no_symptoms
642ad157a2c22c16728433d2	71	analyzed	normal	normal	sinus	none	no_symptoms
642ad157a2c22c16728433d2	95	analyzed	quality	quality	quality_to_low	mild	racing_heart
642ad157a2c22c16728433d2	66	analyzed	quality	quality	quality_to_low	mild	shortness_of_breath	racing_heart	lightheaded
642ad157a2c22c16728433d2	64	analyzed	normal	normal	extrasystoles_isolated	mild	shortness_of_breath	racing_heart	lightheaded
642ad157a2c22c16728433d2	-1	analyzed	quality	quality	quality_to_low	mild	racing_heart
642ad157a2c22c16728433d2	103	reviewed	urgent	urgent	atrial_fibrillation	mild	racing_heart
642ad157a2c22c16728433d2	102	reviewed	urgent	urgent	atrial_fibrillation	mild	racing_heart
642ad157a2c22c16728433d2	-1	analyzed	quality	quality	quality_to_low	none	no_symptoms
642ad157a2c22c16728433d2	103	reviewed	urgent	urgent	atrial_fibrillation	none	no_symptoms
642ad157a2c22c16728433d2	98	reviewed	urgent	urgent	atrial_fibrillation	none	no_symptoms
642ad157a2c22c16728433d2	61	analyzed	normal	normal	sinus	none	no_symptoms
642ad157a2c22c16728433d2	61	analyzed	quality	quality	quality_to_low	none	no_symptoms
642ad157a2c22c16728433d2	60	analyzed	normal	normal	extrasystoles_isolated	none	no_symptoms
642ad157a2c22c16728433d2	-1	analyzed	quality	quality	quality_to_low	none	no_symptoms
642ad157a2c22c16728433d2	-1	analyzed	quality	quality	quality_to_low	none	no_symptoms
642ad157a2c22c16728433d2	-1	analyzed	quality	quality	quality_to_low	none	no_symptoms
642ad157a2c22c16728433d2	-1	analyzed	quality	quality	quality_to_low	none	no_symptoms
642ad157a2c22c16728433d2	-1	analyzed	quality	quality	quality_to_low	none	no_symptoms
642ad157a2c22c16728433d2	-1	analyzed	quality	quality	quality_to_low	none	no_symptoms
642ad157a2c22c16728433d2	-1	analyzed	quality	quality	quality_to_low	none	no_symptoms
642ad157a2c22c16728433d2	-1	analyzed	quality	quality	quality_to_low	none	no_symptoms
642ad157a2c22c16728433d2	64	analyzed	normal	normal	sinus	none	no_symptoms
642ad157a2c22c16728433d2	64	analyzed	normal	normal	extrasystoles_isolated	none	no_symptoms
642ad157a2c22c16728433d2	-1	analyzed	quality	quality	quality_to_low	none	no_symptoms
642ad157a2c22c16728433d2	100	analyzed	quality	quality	quality_to_low	none	no_symptoms
642ad157a2c22c16728433d2	-1	analyzed	quality	quality	quality_to_low	none	no_symptoms
642ad157a2c22c16728433d2	-1	analyzed	quality	quality	quality_to_low	none	no_symptoms
642ad157a2c22c16728433d2	102	reviewed	urgent	urgent	atrial_fibrillation	none	no_symptoms
642ad157a2c22c16728433d2	101	reviewed	urgent	urgent	atrial_fibrillation	none	no_symptoms
642ad157a2c22c16728433d2	100	reviewed	urgent	urgent	atrial_fibrillation	none	no_symptoms
642ad157a2c22c16728433d2	98	reviewed	urgent	urgent	atrial_fibrillation	none	no_symptoms
642ad157a2c22c16728433d2	92	reviewed	urgent	urgent	atrial_fibrillation	none	no_symptoms
642ad157a2c22c16728433d2	87	reviewed	urgent	urgent	atrial_fibrillation	none	no_symptoms
642ad157a2c22c16728433d2	64	analyzed	normal	normal	extrasystoles_isolated	none	no_symptoms
642ad157a2c22c16728433d2	62	analyzed	normal	normal	sinus	none	no_symptoms
642ad157a2c22c16728433d2	70	analyzed	normal	normal	sinus	none	no_symptoms
642ad157a2c22c16728433d2	64	analyzed	normal	normal	sinus	none	no_symptoms
642ad157a2c22c16728433d2	62	analyzed	normal	normal	sinus	none	no_symptoms
642ad157a2c22c16728433d2	-1	analyzed	quality	quality	quality_to_low	none	no_symptoms
642ad157a2c22c16728433d2	-1	analyzed	quality	quality	quality_to_low	none	no_symptoms
642ad157a2c22c16728433d2	-1	analyzed	quality	quality	quality_to_low	none	no_symptoms
642ad157a2c22c16728433d2	-1	analyzed	quality	quality	quality_to_low	none	no_symptoms
642ad157a2c22c16728433d2	-1	analyzed	quality	quality	quality_to_low	none	no_symptoms
642ad157a2c22c16728433d2	104	reviewed	urgent	urgent	atrial_fibrillation	none	no_symptoms
642ad157a2c22c16728433d2	103	reviewed	urgent	urgent	atrial_fibrillation	none	no_symptoms
642ad157a2c22c16728433d2	95	reviewed	urgent	urgent	atrial_fibrillation	none	no_symptoms
642ad157a2c22c16728433d2	74	reviewed	warning	urgent	atrial_flutter	none	no_symptoms
642ad157a2c22c16728433d2	111	analyzed	quality	quality	quality_to_low	none	no_symptoms
642ad157a2c22c16728433d2	100	analyzed	quality	quality	quality_to_low	none	no_symptoms
642ad157a2c22c16728433d2	-1	analyzed	quality	quality	quality_to_low	none	no_symptoms
642ad157a2c22c16728433d2	-1	analyzed	quality	quality	quality_to_low	none	no_symptoms
642ad157a2c22c16728433d2	-1	analyzed	quality	quality	quality_to_low	none	no_symptoms
642ad157a2c22c16728433d2	108	reviewed	urgent	urgent	atrial_fibrillation	none	no_symptoms
642ad157a2c22c16728433d2	107	reviewed	urgent	urgent	atrial_fibrillation	none	no_symptoms
642ad157a2c22c16728433d2	105	reviewed	urgent	urgent	atrial_fibrillation	none	no_symptoms
642ad157a2c22c16728433d2	105	reviewed	urgent	urgent	atrial_fibrillation	none	no_symptoms
642ad157a2c22c16728433d2	98	reviewed	urgent	urgent	atrial_fibrillation	none	no_symptoms
642ad157a2c22c16728433d2	96	reviewed	urgent	urgent	atrial_fibrillation	none	no_symptoms
642ad157a2c22c16728433d2	95	reviewed	urgent	urgent	atrial_fibrillation	none	no_symptoms
642ad157a2c22c16728433d2	63	analyzed	normal	normal	sinus	none	no_symptoms
642ad157a2c22c16728433d2	92	reviewed	urgent	urgent	atrial_fibrillation	none	no_symptoms
642ad157a2c22c16728433d2	105	analyzed	quality	quality	quality_to_low	none	no_symptoms
642ad157a2c22c16728433d2	74	analyzed	quality	quality	quality_to_low	none	no_symptoms
642ad157a2c22c16728433d2	63	analyzed	quality	quality	quality_to_low	none	no_symptoms
642ad157a2c22c16728433d2	63	analyzed	normal	normal	sinus	none	no_symptoms
642ad157a2c22c16728433d2	-1	analyzed	quality	quality	quality_to_low	none	no_symptoms
642ad157a2c22c16728433d2	-1	analyzed	quality	quality	quality_to_low	none	no_symptoms
642ad157a2c22c16728433d2	78	reviewed	urgent	urgent	atrial_fibrillation
642ad157a2c22c16728433d2	108	reviewed	urgent	urgent	atrial_fibrillation	none	no_symptoms
642ad157a2c22c16728433d2	105	reviewed	urgent	urgent	atrial_fibrillation	none	no_symptoms
642ad157a2c22c16728433d2	103	reviewed	urgent	urgent	atrial_fibrillation	none	no_symptoms
642ad157a2c22c16728433d2	95	reviewed	urgent	urgent	atrial_fibrillation	none	no_symptoms
642ad157a2c22c16728433d2	65	analyzed	normal	normal	sinus	none	no_symptoms
642ad157a2c22c16728433d2	62	analyzed	normal	normal	sinus	none	no_symptoms
642ad157a2c22c16728433d2	62	analyzed	normal	normal	sinus	none	no_symptoms
642ad157a2c22c16728433d2	61	analyzed	normal	normal	sinus	none	no_symptoms
642ad157a2c22c16728433d2	66	analyzed	quality	quality	quality_to_low	none	no_symptoms
642ad157a2c22c16728433d2	-1	analyzed	quality	quality	quality_to_low	none	no_symptoms
642ad157a2c22c16728433d2	80	reviewed	urgent	urgent	atrial_fibrillation	none	no_symptoms
6475effcaa2351110afa2457	-1	analyzed	quality	quality	quality_to_low	mild	shortness_of_breath
6475effcaa2351110afa2457	-1	analyzed	quality	quality	quality_to_low	mild	shortness_of_breath
6475effcaa2351110afa2457	113	reviewed	urgent	urgent	atrial_fibrillation	mild	shortness_of_breath
6475effcaa2351110afa2457	108	reviewed	urgent	urgent	atrial_fibrillation	none	no_symptoms
6475effcaa2351110afa2457	80	reviewed	urgent	urgent	atrial_fibrillation	mild	shortness_of_breath
6475effcaa2351110afa2457	70	analyzed	normal	normal	sinus	mild	shortness_of_breath	racing_heart
6475effcaa2351110afa2457	-1	analyzed	quality	quality	quality_to_low	mild	shortness_of_breath	racing_heart
6475effcaa2351110afa2457	86	reviewed	urgent	urgent	atrial_fibrillation	mild	racing_heart
6475effcaa2351110afa2457	70	analyzed	normal	normal	sinus	none	no_symptoms
6475effcaa2351110afa2457	62	analyzed	normal	normal	sinus	mild	lightheaded
6475effcaa2351110afa2457	57	analyzed	normal	normal	sinus	mild	shortness_of_breath
6475effcaa2351110afa2457	62	analyzed	normal	normal	sinus	mild	shortness_of_breath
6475effcaa2351110afa2457	58	analyzed	normal	normal	extrasystoles_isolated	mild	lightheaded
6475effcaa2351110afa2457	63	analyzed	normal	normal	sinus	none	no_symptoms
6475effcaa2351110afa2457	53	analyzed	normal	normal	sinus	none	no_symptoms
6475effcaa2351110afa2457	65	analyzed	normal	normal	sinus	none	no_symptoms
6475effcaa2351110afa2457	52	analyzed	normal	normal	sinus	mild	shortness_of_breath
6475effcaa2351110afa2457	97	reviewed	urgent	urgent	atrial_fibrillation	mild	palpitations	racing_heart
6475effcaa2351110afa2457	93	reviewed	urgent	urgent	atrial_fibrillation	mild	shortness_of_breath	racing_heart	lightheaded
6475effcaa2351110afa2457	92	reviewed	urgent	urgent	atrial_fibrillation	mild	racing_heart
6475effcaa2351110afa2457	66	analyzed	normal	normal	sinus	none	no_symptoms
6475effcaa2351110afa2457	82	reviewed	urgent	urgent	atrial_fibrillation	mild	chest_pains	fatigue
6475effcaa2351110afa2457	63	analyzed	normal	normal	sinus	none	no_symptoms
6475effcaa2351110afa2457	55	analyzed	normal	normal	sinus	mild	shortness_of_breath
6475effcaa2351110afa2457	50	analyzed	normal	normal	sinus	none	no_symptoms
6475effcaa2351110afa2457	119	reviewed	urgent	urgent	atrial_fibrillation	none	no_symptoms
6475effcaa2351110afa2457	96	reviewed	urgent	urgent	atrial_fibrillation	none	no_symptoms
6475effcaa2351110afa2457	78	reviewed	urgent	urgent	atrial_fibrillation	mild	shortness_of_breath
6475effcaa2351110afa2457	71	analyzed	normal	normal	sinus	none	no_symptoms
6475effcaa2351110afa2457	64	analyzed	normal	normal	sinus	none	no_symptoms
6475effcaa2351110afa2457	82	reviewed	urgent	urgent	atrial_fibrillation	none	no_symptoms
6475effcaa2351110afa2457	78	reviewed	urgent	urgent	atrial_fibrillation	mild	shortness_of_breath
6475effcaa2351110afa2457	67	analyzed	normal	normal	sinus	none	no_symptoms
6475effcaa2351110afa2457	57	analyzed	normal	normal	sinus	mild	shortness_of_breath
6475effcaa2351110afa2457	60	analyzed	normal	normal	sinus	none	no_symptoms
6475effcaa2351110afa2457	53	analyzed	normal	normal	sinus	none	no_symptoms
6475effcaa2351110afa2457	52	reviewed	normal	normal	sinus	none	no_symptoms
6463a969209bc74472439869	59	analyzed	normal	normal	sinus	mild	fatigue
6463a969209bc74472439869	56	analyzed	normal	normal	sinus	mild	lightheaded
6463a969209bc74472439869	64	analyzed	normal	normal	sinus	moderate	fatigue	other
6463a969209bc74472439869	64	analyzed	normal	normal	sinus	mild	chest_pains
6463a969209bc74472439869	54	analyzed	normal	normal	sinus	mild	fatigue
6463a969209bc74472439869	69	analyzed	normal	normal	sinus	mild	chest_pains
6463a969209bc74472439869	65	analyzed	normal	normal	sinus	mild	fatigue	other
6463a969209bc74472439869	58	analyzed	normal	normal	sinus	mild	fatigue	other
6463a969209bc74472439869	62	analyzed	normal	normal	sinus	mild	fatigue
6463a969209bc74472439869	62	analyzed	normal	normal	sinus	none	no_symptoms
6463a969209bc74472439869	58	analyzed	normal	normal	sinus	mild	palpitations	shortness_of_breath	fatigue	other
6463a969209bc74472439869	74	analyzed	normal	normal	extrasystoles_isolated
6463a969209bc74472439869	71	analyzed	normal	normal	sinus	mild	fatigue
6463a969209bc74472439869	61	analyzed	normal	normal	sinus	mild	fatigue	other
6463a969209bc74472439869	81	analyzed	normal	normal	sinus	mild	fatigue	other
6463a969209bc74472439869	75	analyzed	normal	normal	sinus	mild	fatigue
6463a969209bc74472439869	64	analyzed	normal	normal	sinus	mild	fatigue	other
6463a969209bc74472439869	60	analyzed	normal	normal	sinus	mild	fatigue
6463a969209bc74472439869	48	analyzed	normal	normal	sinus	moderate	chest_pains	fatigue	other
6463a969209bc74472439869	69	analyzed	normal	normal	sinus	mild	fatigue
6463a969209bc74472439869	65	analyzed	normal	normal	sinus	mild	fatigue
6463a969209bc74472439869	56	analyzed	normal	normal	sinus	mild	shortness_of_breath	fatigue
6463a969209bc74472439869	52	analyzed	normal	normal	sinus	mild	chest_pains
6463a969209bc74472439869	63	reviewed	normal	normal	sinus	mild	fatigue
6463a969209bc74472439869	68	analyzed	normal	normal	sinus	moderate	fatigue
6463a969209bc74472439869	54	analyzed	normal	normal	sinus	mild	fatigue	other
6463a969209bc74472439869	60	analyzed	normal	normal	sinus	moderate	fatigue
6463a969209bc74472439869	52	analyzed	normal	normal	sinus	mild	fatigue
6463a969209bc74472439869	63	analyzed	normal	normal	sinus	moderate	fatigue
6463a969209bc74472439869	53	analyzed	normal	normal	sinus	mild	fatigue
6463a969209bc74472439869	80	analyzed	normal	normal	sinus	mild	fatigue
6463a969209bc74472439869	69	analyzed	normal	normal	sinus	mild	fatigue
6463a969209bc74472439869	90	reviewed	urgent	urgent	atrial_fibrillation	moderate	chest_pains	shortness_of_breath	racing_heart	lightheaded	fatigue
6463a969209bc74472439869	76	analyzed	normal	normal	sinus	mild	shortness_of_breath	fatigue	other
6463a969209bc74472439869	78	reviewed	urgent	urgent	atrial_fibrillation	moderate	palpitations	shortness_of_breath	racing_heart	lightheaded	fatigue
6463a969209bc74472439869	61	analyzed	normal	normal	sinus	mild	shortness_of_breath	fatigue
[truncated: 200 more rows]
