# Supplementary material for: Insights from a single centre implementation of a digitally-enabled atrial fibrillation virtual ward
Source: PLOS Digit Health. 2024 Mar 20;3(3):e0000475. doi: 10.1371/journal.pdig.0000475 (PMC10954132; doi:10.1371/journal.pdig.0000475)
Supplement: S5 Appendix — (CSV) [file pdig.0000475.s005.csv]

Pathway	Was being looked after on the virtual ward better for you than being in hospital?	Did you feel safe on the virtual ward?	Were you able to get help or advice whenever you needed it?	If the remote monitoring team called you, was the number of times they called you:	If you used an app or platform to enter your symptoms or observations, how easy did you find it to use?
COPD	A bit worse	Some of the time	Safe enough	About right	Very difficult
COPD	A bit worse	Some of the time	Safe enough	About right	Easy
COPD	The same	Some of the time	Safe enough	About right	Very easy
COPD	The same	All of the time	Safe enough	About right	Very easy
COPD	The same	All of the time	Very safe	About right	Very easy
COPD	A bit better	All of the time	Very safe	About right	Very easy
COPD	Much better	All of the time	Very safe	About right	Very easy
COPD	Much better	All of the time	Very safe	About right	Very easy
COPD	Much better	All of the time	Very safe	About right	I didn't use one
AF	A bit better	Most of the time	Safe enough	Too often	Quite difficult
AF	A bit better	Most of the time	Safe enough	Too often	Easy
AF	Much better	Most of the time	Very safe	About right	Very easy
AF	Much better	All of the time	Very safe	About right	Very easy
AF	Much better	All of the time	Very safe	About right	Very easy
AF	Much better	All of the time	Did not answer	About right	Very easy
AF	Did not answer	Did not answer	Did not answer	About right	Very easy
covid	Much worse	Some of the time	Not at all safe	Too often	Very easy
covid	A bit worse	Most of the time	Not entirely safe	About right	Very easy
covid	Much better	All of the time	Not entirely safe	About right	I didn't use one
covid	Much better	Did not answer	Very safe	About right	I didn't use one
chest pain	The same	None of the time	Safe enough	About right	Easy
chest pain	The same	Some of the time	Safe enough	About right	Very easy
chest pain	Much better	Most of the time	Very safe	About right	I didn't use one
chest pain	Much better	All of the time	Very safe	About right	I didn't use one
chest pain	Much better	All of the time	Did not answer	Not often enough	I didn't use one
IBD	Much better	All of the time	Very safe	About right	Quite difficult
IBD	Much better	All of the time	Very safe	About right	Quite difficult
HF	The same	Some of the time	Not entirely safe	About right	Very difficult
HF	The same	Most of the time	Safe enough	About right	Quite difficult
HF	A bit better	Most of the time	Safe enough	About right	Easy
HF	A bit better	Most of the time	Safe enough	About right	Easy
HF	Much better	All of the time	Safe enough	About right	Easy
HF	Much better	All of the time	Safe enough	About right	Easy
HF	Much better	All of the time	Safe enough	About right	Easy
HF	Much better	All of the time	Very safe	About right	Very easy
HF	Much better	All of the time	Very safe	About right	Very easy
HF	Much better	All of the time	Very safe	About right	Very easy
HF	Much better	All of the time	Very safe	About right	Very easy
HF	Much better	All of the time	Very safe	About right	I didn't use one
HF	Much better	All of the time	Very safe	About right	I didn't use one
HF	Much better	All of the time	Very safe	About right	I didn't use one
HF	Much better	All of the time	Very safe	About right	I didn't use one
HF	Much better	All of the time	Very safe	About right	I didn't use one
